# Supplementary material for: Poly[[bis­[μ2-1,2-bis­(pyridin-4-yl)ethene-κ2 N:N′]bis­(thio­cyanato-κN)cobalt(II)] 1,2-bis­(pyridin-4-yl)ethene monosolvate dihydrate]
Source: Acta Crystallogr Sect E Struct Rep Online. 2013 Aug 10;69(Pt 9):m482. doi: 10.1107/S1600536813021107 (PMC3884497; doi:10.1107/S1600536813021107)
Supplement: Supplementary file 1 [file e-69-0m482-sup1.cif]

##############################################################################
#                                                                            #
# This CIF contains the data in a paper accepted for publication in          #
# Acta Crystallographica Section E. It conforms to the requirements of       #
# Notes for Authors for Acta Crystallographica Section E, and has been       #
# peer reviewed under the auspices of the IUCr Commission on Journals.       #
#                                                                            #
# Full details of the Crystallographic Information File format               #
# are given in the paper "The Crystallographic Information File (CIF):       #
# a New Standard Archive File for Crystallography" by S. R. Hall, F. H.      #
# Allen and I. D. Brown [Acta Cryst. (1991), A47, 655-685].                  #
#                                                                            #
# The current version of the core CIF dictionary is obtainable from          #
# ftp://ftp.iucr.org/pub/cif_core.dic.                                       #
#                                                                            #
# Software is freely available for graphical display of the structure(s)     #
# in this CIF. For information consult the CIF software page                 #
# http://www.iucr.org/resources/cif/software.                                #
#                                                                            #
# This file may be used for bona fide research purposes within the           #
# scientific community so long as proper attribution is given to the journal # 
# article from which it was obtained.                                        #
#                                                                            #
##############################################################################
data_I
_audit_creation_method     SHELXL-97
_chemical_name_systematic
;\
Poly[[bis[\m~2~-1,2-bis(pyridin-4-yl)ethene-\
\k^2^<i>N</i>:<i>N</i>']bis(thiocyanato-\k<i>N</i>)cobalt(II)]
1,2-bis(pyridin-4-yl)ethene monosolvate dihydrate]
;
_chemical_name_common     ?
_chemical_formula_moiety     'C26 H20 Co N6 S2, C12 H10 N2, 2 (H2 O)'
_chemical_formula_sum     'C38 H34 Co N8 O2 S2'
_chemical_formula_iupac     '[Co (N C S)2 (C12 H10 N2)2], C12 H10 N2, 2H2 O'
_chemical_formula_weight     757.78
_chemical_melting_point     ?
_symmetry_cell_setting     orthorhombic
_symmetry_space_group_name_H-M     'P n n 2'
_symmetry_space_group_name_Hall     'P 2 -2n'
loop_
    _symmetry_equiv_pos_as_xyz
    'x, y, z'
    '-x, -y, z'
    '-x+1/2, y+1/2, z+1/2'
    'x+1/2, -y+1/2, z+1/2'
_cell_length_a     22.3698(11)
_cell_length_b     22.4296(16)
_cell_length_c     15.3707(7)
_cell_angle_alpha     90.00
_cell_angle_beta     90.00
_cell_angle_gamma     90.00
_cell_volume     7712.2(8)
_cell_formula_units_Z     8
_cell_measurement_reflns_used     34972
_cell_measurement_theta_min     1.61
_cell_measurement_theta_max     22.44
_cell_measurement_temperature     170(2)
_exptl_crystal_description     block
_exptl_crystal_colour     red
_exptl_crystal_size_max     0.0864
_exptl_crystal_size_mid     0.0527
_exptl_crystal_size_min     0.0295
_exptl_crystal_density_diffrn     1.305
_exptl_crystal_density_meas     ?
_exptl_crystal_density_method     'not measured'
_exptl_crystal_F_000     3144
_exptl_absorpt_coefficient_mu     0.597
_exptl_absorpt_correction_type     numerical
_exptl_absorpt_process_details     '(X-SHAPE and X-RED32; Stoe, 2008)'
_exptl_absorpt_correction_T_min     0.849
_exptl_absorpt_correction_T_max     0.9709
_exptl_special_details     ?
_diffrn_ambient_temperature     170(2)
_diffrn_radiation_type     MoK\a
_diffrn_radiation_wavelength     0.71073
_diffrn_radiation_source     'fine-focus sealed tube'
_diffrn_radiation_monochromator     graphite
_diffrn_measurement_device_type     'Stoe IPDS-1'
_diffrn_measurement_method     '\f scan'
_diffrn_detector_area_resol_mean     ?
_diffrn_reflns_number     34972
_diffrn_reflns_av_R_equivalents     0.0540
_diffrn_reflns_av_sigmaI/netI     0.0446
_diffrn_reflns_theta_min     1.61
_diffrn_reflns_theta_max     22.44
_diffrn_reflns_theta_full     22.44
_diffrn_measured_fraction_theta_max     0.994
_diffrn_measured_fraction_theta_full     0.994
_diffrn_reflns_limit_h_min     -23
_diffrn_reflns_limit_h_max     24
_diffrn_reflns_limit_k_min     -24
_diffrn_reflns_limit_k_max     24
_diffrn_reflns_limit_l_min     -15
_diffrn_reflns_limit_l_max     16
_diffrn_standards_number     0
_diffrn_standards_interval_count     ?
_diffrn_standards_interval_time     0
_diffrn_standards_decay_%     0
_refine_special_details
;
Refinement of <i>F</i>^2^ against ALL reflections. The weighted <i>R</i>-factor
<i>wR</i> and goodness of fit <i>S</i> are based on <i>F</i>^2^, conventional
<i>R</i>-factors <i>R</i> are based on <i>F</i>, with <i>F</i> set to zero for
negative <i>F</i>^2^. The threshold expression of <i>F</i>^2^ >
\s(<i>F</i>^2^) is used only for calculating <i>R</i>-factors(gt) <i>etc</i>.
and is not relevant to the choice of reflections for refinement.
<i>R</i>-factors based on <i>F</i>^2^ are statistically about twice as large
as those based on <i>F</i>, and <i>R</i>- factors based on ALL data will be
even larger.
;
_reflns_number_total     9556
_reflns_number_gt     7608
_reflns_threshold_expression     I>2sigma(I)
_refine_ls_structure_factor_coef     Fsqd
_refine_ls_matrix_type     full
_refine_ls_R_factor_all     0.0628
_refine_ls_R_factor_gt     0.0462
_refine_ls_wR_factor_gt     0.1009
_refine_ls_wR_factor_ref     0.1080
_refine_ls_goodness_of_fit_ref     1.040
_refine_ls_restrained_S_all     1.040
_refine_ls_number_reflns     9556
_refine_ls_number_parameters     919
_refine_ls_number_restraints     1
_refine_ls_hydrogen_treatment     constr
_refine_ls_weighting_scheme     calc
_refine_ls_weighting_details
         'calc w=1/[\s^2^(Fo^2^)+(0.0477P)^2^+5.5114P] where P=(Fo^2^+2Fc^2^)/3'
_atom_sites_solution_hydrogens     geom
_atom_sites_solution_primary     direct
_atom_sites_solution_secondary     difmap
_refine_ls_shift/su_max     0.001
_refine_ls_shift/su_mean     0.000
_refine_diff_density_max     0.231
_refine_diff_density_min     -0.349
_refine_ls_extinction_method     none
_refine_ls_extinction_coef     ?
_refine_ls_abs_structure_details     'Flack (1983), 4369 Friedel pairs'
_refine_ls_abs_structure_Flack     0.06(2)
loop_
    _atom_type_symbol
    _atom_type_description
    _atom_type_scat_dispersion_real
    _atom_type_scat_dispersion_imag
    _atom_type_scat_source
    'C' 'C' 0.0033 0.0016
                         'International Tables Vol C Tables 4.2.6.8 and 6.1.1.4'
    'H' 'H' 0.0000 0.0000
                         'International Tables Vol C Tables 4.2.6.8 and 6.1.1.4'
    'N' 'N' 0.0061 0.0033
                         'International Tables Vol C Tables 4.2.6.8 and 6.1.1.4'
    'O' 'O' 0.0106 0.0060
                         'International Tables Vol C Tables 4.2.6.8 and 6.1.1.4'
    'S' 'S' 0.1246 0.1234
                         'International Tables Vol C Tables 4.2.6.8 and 6.1.1.4'
    'Co' 'Co' 0.3494 0.9721
                         'International Tables Vol C Tables 4.2.6.8 and 6.1.1.4'
_computing_data_collection     'X-AREA (Stoe, 2008)'
_computing_cell_refinement     'X-AREA (Stoe, 2008)'
_computing_data_reduction     'X-AREA (Stoe, 2008)'
_computing_structure_solution     'SHELXS97 (Sheldrick, 2008)'
_computing_structure_refinement     'SHELXL97 (Sheldrick, 2008)'
_computing_molecular_graphics
                     'SHELXTL (Sheldrick, 2008) and DIAMOND (Brandenburg, 2011)'
_computing_publication_material     'SHELXTL (Sheldrick, 2008)'
loop_
    _atom_site_type_symbol
    _atom_site_label
    _atom_site_fract_x
    _atom_site_fract_y
    _atom_site_fract_z
    _atom_site_U_iso_or_equiv
    _atom_site_adp_type
    _atom_site_calc_flag
    _atom_site_refinement_flags
    _atom_site_occupancy
    _atom_site_symmetry_multiplicity
    _atom_site_disorder_assembly
    _atom_site_disorder_group
    Co Co1 0.74806(2) 0.26235(3) 1.03062(6) 0.02261(17) Uani d . 1 1 . .
    Co Co2 0.75553(3) -0.23789(2) 1.04067(5) 0.02213(17) Uani d . 1 1 . .
    N N1 0.74285(18) 0.1698(2) 1.0203(3) 0.0334(12) Uani d . 1 1 . .
    C C1 0.7421(2) 0.1186(3) 1.0282(4) 0.0347(13) Uani d . 1 1 . .
    S S1 0.74027(11) 0.04599(6) 1.03888(18) 0.0737(6) Uani d . 1 1 . .
    N N2 0.75022(18) 0.35535(18) 1.0409(4) 0.0316(9) Uani d . 1 1 . .
    C C2 0.7492(2) 0.40689(19) 1.0366(4) 0.0254(10) Uani d . 1 1 . .
    S S2 0.74847(9) 0.47821(6) 1.02980(16) 0.0560(4) Uani d . 1 1 . .
    N N3 0.66189(19) -0.24203(17) 1.0426(4) 0.0324(10) Uani d . 1 1 . .
    C C3 0.6104(2) -0.2494(2) 1.0418(4) 0.0284(12) Uani d . 1 1 . .
    S S3 0.53951(6) -0.26009(11) 1.03899(18) 0.0754(6) Uani d . 1 1 . .
    N N4 0.84792(18) -0.23491(18) 1.0373(4) 0.0335(10) Uani d . 1 1 . .
    C C4 0.8991(2) -0.2401(2) 1.0385(4) 0.0296(12) Uani d . 1 1 . .
    S S4 0.97128(6) -0.24874(8) 1.03817(17) 0.0605(5) Uani d . 1 1 . .
    N N10 0.8173(2) 0.2646(2) 0.9323(3) 0.0276(12) Uani d . 1 1 . .
    C C10 0.8632(2) 0.3026(3) 0.9388(4) 0.0322(14) Uani d . 1 1 . .
    H H10 0.8602 0.3346 0.9789 0.039 Uiso calc R 1 1 . .
    C C11 0.9143(2) 0.2974(3) 0.8904(4) 0.0330(15) Uani d . 1 1 . .
    H H11 0.9462 0.3248 0.8986 0.040 Uiso calc R 1 1 . .
    C C12 0.9197(3) 0.2517(3) 0.8285(4) 0.0294(14) Uani d . 1 1 . .
    C C13 0.8705(3) 0.2140(3) 0.8203(4) 0.0377(15) Uani d . 1 1 . .
    H H13 0.8714 0.1826 0.7789 0.045 Uiso calc R 1 1 . .
    C C14 0.8213(2) 0.2215(3) 0.8708(4) 0.0331(14) Uani d . 1 1 . .
    H H14 0.7882 0.1955 0.8627 0.040 Uiso calc R 1 1 . .
    C C15 0.9730(3) 0.2412(3) 0.7771(5) 0.0416(17) Uani d . 1 1 . .
    H H15 0.9699 0.2145 0.7294 0.050 Uiso calc R 1 1 . .
    C C16 1.0256(2) 0.2660(3) 0.7918(5) 0.0353(14) Uani d . 1 1 . .
    H H16 1.0292 0.2924 0.8399 0.042 Uiso calc R 1 1 . .
    C C17 1.0791(2) 0.2553(3) 0.7377(4) 0.0288(13) Uani d . 1 1 . .
    C C18 1.1289(2) 0.2931(3) 0.7447(4) 0.0336(14) Uani d . 1 1 . .
    H H18 1.1290 0.3243 0.7865 0.040 Uiso calc R 1 1 . .
    C C19 1.1784(3) 0.2850(3) 0.6902(4) 0.0342(15) Uani d . 1 1 . .
    H H19 1.2111 0.3119 0.6940 0.041 Uiso calc R 1 1 . .
    C C20 1.1344(2) 0.2022(2) 0.6300(4) 0.0311(14) Uani d . 1 1 . .
    H H20 1.1369 0.1695 0.5910 0.037 Uiso calc R 1 1 . .
    C C21 1.0843(2) 0.2080(2) 0.6797(4) 0.0288(14) Uani d . 1 1 . .
    H H21 1.0529 0.1797 0.6747 0.035 Uiso calc R 1 1 . .
    N N11 1.1806(2) 0.2407(2) 0.6334(3) 0.0256(11) Uani d . 1 1 . .
    N N30 0.6761(2) 0.2686(2) 0.9370(3) 0.0265(12) Uani d . 1 1 . .
    C C30 0.6315(2) 0.2294(2) 0.9442(4) 0.0307(14) Uani d . 1 1 . .
    H H30 0.6354 0.1977 0.9849 0.037 Uiso calc R 1 1 . .
    C C31 0.5796(2) 0.2328(3) 0.8950(4) 0.0295(14) Uani d . 1 1 . .
    H H31 0.5484 0.2046 0.9031 0.035 Uiso calc R 1 1 . .
    C C32 0.5738(2) 0.2772(3) 0.8344(4) 0.0279(13) Uani d . 1 1 . .
    C C33 0.6202(2) 0.3179(3) 0.8254(4) 0.0327(14) Uani d . 1 1 . .
    H H33 0.6178 0.3492 0.7840 0.039 Uiso calc R 1 1 . .
    C C34 0.6705(2) 0.3119(3) 0.8781(4) 0.0283(14) Uani d . 1 1 . .
    H H34 0.7021 0.3398 0.8718 0.034 Uiso calc R 1 1 . .
    C C35 0.5200(2) 0.2831(2) 0.7799(4) 0.0321(13) Uani d . 1 1 . .
    H H35 0.5212 0.3104 0.7327 0.038 Uiso calc R 1 1 . .
    C C36 0.4699(2) 0.2524(3) 0.7928(5) 0.0334(15) Uani d . 1 1 . .
    H H36 0.4682 0.2278 0.8431 0.040 Uiso calc R 1 1 . .
    C C37 0.4169(3) 0.2531(2) 0.7362(4) 0.0306(15) Uani d . 1 1 . .
    C C38 0.3736(2) 0.2096(2) 0.7459(4) 0.0324(13) Uani d . 1 1 . .
    H H38 0.3770 0.1809 0.7910 0.039 Uiso calc R 1 1 . .
    C C39 0.3252(2) 0.2082(3) 0.6894(4) 0.0304(14) Uani d . 1 1 . .
    H H39 0.2961 0.1778 0.6967 0.037 Uiso calc R 1 1 . .
    C C40 0.3598(2) 0.2911(2) 0.6183(4) 0.0314(14) Uani d . 1 1 . .
    H H40 0.3549 0.3203 0.5740 0.038 Uiso calc R 1 1 . .
    C C41 0.4089(2) 0.2953(2) 0.6713(4) 0.0297(14) Uani d . 1 1 . .
    H H41 0.4370 0.3266 0.6637 0.036 Uiso calc R 1 1 . .
    N N31 0.3177(2) 0.2478(2) 0.6253(3) 0.0276(12) Uani d . 1 1 . .
    N N50 0.7533(2) -0.1692(2) 1.1388(3) 0.0286(12) Uani d . 1 1 . .
    C C50 0.7075(3) -0.1619(2) 1.1948(4) 0.0321(15) Uani d . 1 1 . .
    H H50 0.6790 -0.1931 1.1996 0.039 Uiso calc R 1 1 . .
    C C51 0.6994(3) -0.1122(2) 1.2451(4) 0.0330(14) Uani d . 1 1 . .
    H H51 0.6659 -0.1094 1.2828 0.040 Uiso calc R 1 1 . .
    C C52 0.7406(3) -0.0659(2) 1.2405(4) 0.0303(15) Uani d . 1 1 . .
    C C53 0.7884(3) -0.0727(2) 1.1856(4) 0.0358(15) Uani d . 1 1 . .
    H H53 0.8180 -0.0424 1.1816 0.043 Uiso calc R 1 1 . .
    C C54 0.7935(3) -0.1243(2) 1.1358(4) 0.0310(14) Uani d . 1 1 . .
    H H54 0.8268 -0.1281 1.0979 0.037 Uiso calc R 1 1 . .
    C C55 0.7300(3) -0.0120(2) 1.2907(5) 0.0346(15) Uani d . 1 1 . .
    H H55 0.6979 -0.0124 1.3312 0.042 Uiso calc R 1 1 . .
    C C56 0.7619(3) 0.0377(2) 1.2841(5) 0.0319(13) Uani d . 1 1 . .
    H H56 0.7928 0.0384 1.2418 0.038 Uiso calc R 1 1 . .
    C C57 0.7533(3) 0.0918(3) 1.3371(4) 0.0278(14) Uani d . 1 1 . .
    C C58 0.7057(2) 0.0992(2) 1.3930(4) 0.0279(13) Uani d . 1 1 . .
    H H58 0.6755 0.0696 1.3965 0.033 Uiso calc R 1 1 . .
    C C59 0.7020(3) 0.1506(2) 1.4447(4) 0.0313(14) Uani d . 1 1 . .
    H H59 0.6692 0.1548 1.4834 0.038 Uiso calc R 1 1 . .
    C C60 0.7886(3) 0.1875(2) 1.3839(4) 0.0309(14) Uani d . 1 1 . .
    H H60 0.8178 0.2182 1.3799 0.037 Uiso calc R 1 1 . .
    C C61 0.7942(3) 0.1382(2) 1.3309(4) 0.0295(13) Uani d . 1 1 . .
    H H61 0.8260 0.1360 1.2901 0.035 Uiso calc R 1 1 . .
    N N51 0.7432(2) 0.1940(2) 1.4414(3) 0.0253(11) Uani d . 1 1 . .
    N N70 0.7484(2) -0.1683(2) 0.9427(3) 0.0250(11) Uani d . 1 1 . .
    C C70 0.7095(3) -0.1230(2) 0.9541(4) 0.0311(14) Uani d . 1 1 . .
    H H70 0.6815 -0.1258 1.0003 0.037 Uiso calc R 1 1 . .
    C C71 0.7083(2) -0.0737(2) 0.9029(4) 0.0267(13) Uani d . 1 1 . .
    H H71 0.6808 -0.0424 0.9146 0.032 Uiso calc R 1 1 . .
    C C72 0.7477(3) -0.0694(3) 0.8331(4) 0.0336(16) Uani d . 1 1 . .
    C C73 0.7863(3) -0.1166(3) 0.8190(4) 0.0339(15) Uani d . 1 1 . .
    H H73 0.8129 -0.1162 0.7709 0.041 Uiso calc R 1 1 . .
    C C74 0.7859(3) -0.1653(2) 0.8765(4) 0.0334(15) Uani d . 1 1 . .
    H H74 0.8133 -0.1970 0.8675 0.040 Uiso calc R 1 1 . .
    C C75 0.7502(3) -0.0165(2) 0.7759(5) 0.0321(16) Uani d . 1 1 . .
    H H75 0.7690 -0.0208 0.7209 0.039 Uiso calc R 1 1 . .
    C C76 0.7277(3) 0.0368(2) 0.7965(5) 0.0361(15) Uani d . 1 1 . .
    H H76 0.7067 0.0405 0.8500 0.043 Uiso calc R 1 1 . .
    C C77 0.7334(3) 0.0901(3) 0.7416(4) 0.0278(14) Uani d . 1 1 . .
    C C78 0.6960(3) 0.1386(2) 0.7543(4) 0.0341(15) Uani d . 1 1 . .
    H H78 0.6670 0.1383 0.7995 0.041 Uiso calc R 1 1 . .
    C C79 0.7017(3) 0.1882(3) 0.6995(4) 0.0348(15) Uani d . 1 1 . .
    H H79 0.6755 0.2211 0.7078 0.042 Uiso calc R 1 1 . .
    C C80 0.7796(2) 0.1444(2) 0.6259(4) 0.0294(14) Uani d . 1 1 . .
    H H80 0.8092 0.1464 0.5817 0.035 Uiso calc R 1 1 . .
    C C81 0.7763(3) 0.0937(2) 0.6770(4) 0.0314(14) Uani d . 1 1 . .
    H H81 0.8033 0.0617 0.6678 0.038 Uiso calc R 1 1 . .
    N N71 0.7421(2) 0.19110(19) 0.6365(3) 0.0274(12) Uani d . 1 1 . .
    N N90 0.9622(4) 0.5853(3) 0.6652(5) 0.078(2) Uani d . 1 1 . .
    C C90 0.9232(5) 0.5839(4) 0.5997(7) 0.083(3) Uani d . 1 1 . .
    H H90 0.8816 0.5849 0.6124 0.100 Uiso calc R 1 1 . .
    C C91 0.9417(4) 0.5811(3) 0.5125(6) 0.071(2) Uani d . 1 1 . .
    H H91 0.9131 0.5788 0.4669 0.085 Uiso calc R 1 1 . .
    C C92 1.0029(4) 0.5817(3) 0.4937(6) 0.070(3) Uani d . 1 1 . .
    C C93 1.0415(5) 0.5825(4) 0.5614(6) 0.093(3) Uani d . 1 1 . .
    H H93 1.0834 0.5823 0.5517 0.112 Uiso calc R 1 1 . .
    C C94 1.0188(5) 0.5837(5) 0.6452(7) 0.102(3) Uani d . 1 1 . .
    H H94 1.0467 0.5834 0.6918 0.123 Uiso calc R 1 1 . .
    C C95 1.0271(4) 0.5785(4) 0.4014(7) 0.078(3) Uani d . 1 1 . .
    H H95 1.0690 0.5727 0.3957 0.094 Uiso calc R 1 1 . .
    C C96 0.9982(4) 0.5825(3) 0.3325(6) 0.064(2) Uani d . 1 1 . .
    H H96 0.9564 0.5890 0.3369 0.077 Uiso calc R 1 1 . .
    C C97 1.0247(3) 0.5778(3) 0.2423(5) 0.0526(18) Uani d . 1 1 . .
    C C98 0.9905(4) 0.5977(4) 0.1744(6) 0.078(2) Uani d . 1 1 . .
    H H98 0.9521 0.6145 0.1842 0.093 Uiso calc R 1 1 . .
    C C99 1.0135(4) 0.5925(4) 0.0903(6) 0.083(3) Uani d . 1 1 . .
    H H99 0.9891 0.6054 0.0434 0.100 Uiso calc R 1 1 . .
    C C100 1.0998(4) 0.5517(4) 0.1381(7) 0.069(2) Uani d . 1 1 . .
    H H100 1.1382 0.5353 0.1265 0.083 Uiso calc R 1 1 . .
    C C101 1.0804(4) 0.5545(3) 0.2233(6) 0.066(2) Uani d . 1 1 . .
    H H101 1.1054 0.5405 0.2689 0.079 Uiso calc R 1 1 . .
    N N91 1.0670(3) 0.5709(3) 0.0715(5) 0.0666(18) Uani d . 1 1 . .
    N N110 0.5768(3) 0.4377(3) 0.4991(5) 0.0718(19) Uani d . 1 1 . .
    C C110 0.5986(4) 0.4907(5) 0.4782(7) 0.092(3) Uani d . 1 1 . .
    H H110 0.6131 0.5151 0.5241 0.111 Uiso calc R 1 1 . .
    C C111 0.6016(4) 0.5132(4) 0.3949(6) 0.082(3) Uani d . 1 1 . .
    H H111 0.6183 0.5515 0.3848 0.098 Uiso calc R 1 1 . .
    C C112 0.5807(3) 0.4802(4) 0.3272(5) 0.059(2) Uani d . 1 1 . .
    C C113 0.5584(4) 0.4241(4) 0.3453(6) 0.071(2) Uani d . 1 1 . .
    H H113 0.5443 0.3993 0.2996 0.085 Uiso calc R 1 1 . .
    C C114 0.5566(4) 0.4041(4) 0.4320(6) 0.073(2) Uani d . 1 1 . .
    H H114 0.5406 0.3657 0.4439 0.087 Uiso calc R 1 1 . .
    C C115 0.5834(3) 0.5061(4) 0.2376(7) 0.072(2) Uani d . 1 1 . .
    H H115 0.5910 0.5476 0.2331 0.087 Uiso calc R 1 1 . .
    C C116 0.5764(4) 0.4776(4) 0.1677(7) 0.076(3) Uani d . 1 1 . .
    H H116 0.5684 0.4362 0.1733 0.091 Uiso calc R 1 1 . .
    C C117 0.5792(3) 0.5015(4) 0.0763(6) 0.068(2) Uani d . 1 1 . .
    C C118 0.5797(3) 0.5619(4) 0.0584(5) 0.068(2) Uani d . 1 1 . .
    H H118 0.5797 0.5903 0.1042 0.081 Uiso calc R 1 1 . .
    C C119 0.5803(4) 0.5808(4) -0.0309(6) 0.072(2) Uani d . 1 1 . .
    H H119 0.5798 0.6223 -0.0432 0.087 Uiso calc R 1 1 . .
    C C120 0.5804(4) 0.4843(5) -0.0766(6) 0.079(3) Uani d . 1 1 . .
    H H120 0.5807 0.4562 -0.1228 0.095 Uiso calc R 1 1 . .
    C C121 0.5790(4) 0.4635(4) 0.0068(7) 0.084(3) Uani d . 1 1 . .
    H H121 0.5778 0.4217 0.0168 0.101 Uiso calc R 1 1 . .
    N N111 0.5815(3) 0.5428(3) -0.0968(5) 0.0731(19) Uani d . 1 1 . .
    O O1 1.0450(3) 0.4249(2) -0.1485(4) 0.0807(17) Uani d . 1 1 . .
    H H1O1 1.0516 0.4188 -0.2015 0.121 Uiso d R 1 1 . .
    H H2O1 1.0506 0.4605 -0.1335 0.121 Uiso d R 1 1 . .
    O O2 0.5698(2) 0.5514(2) 0.7185(4) 0.0801(17) Uani d . 1 1 . .
    H H1O2 0.5740 0.5533 0.7727 0.120 Uiso d R 1 1 . .
    H H2O2 0.5815 0.5165 0.7081 0.120 Uiso d R 1 1 . .
    O O3 1.0756(3) 0.5449(3) -0.1151(4) 0.0800(18) Uani d . 1 1 . .
    H H1O3 1.1130 0.5481 -0.1165 0.120 Uiso d R 1 1 . .
    H H2O3 1.0621 0.5513 -0.0650 0.120 Uiso d R 1 1 . .
    O O4 0.5535(3) 0.4292(2) 0.6832(4) 0.0746(17) Uani d . 1 1 . .
    H H1O4 0.5630 0.4170 0.6335 0.112 Uiso d R 1 1 . .
    H H2O4 0.5165 0.4271 0.6743 0.112 Uiso d R 1 1 . .
loop_
    _atom_site_aniso_label
    _atom_site_aniso_U_11
    _atom_site_aniso_U_22
    _atom_site_aniso_U_33
    _atom_site_aniso_U_12
    _atom_site_aniso_U_13
    _atom_site_aniso_U_23
    Co1 0.0163(3) 0.0301(3) 0.0215(4) 0.0034(3) -0.0018(4) 0.0021(4)
    Co2 0.0295(3) 0.0160(3) 0.0209(4) -0.0024(3) -0.0006(4) 0.0022(4)
    N1 0.026(2) 0.039(3) 0.035(3) 0.007(2) -0.003(2) 0.000(2)
    C1 0.027(3) 0.058(4) 0.019(3) 0.007(3) -0.002(3) 0.002(3)
    S1 0.1349(17) 0.0268(8) 0.0595(11) -0.0010(10) -0.0109(15) 0.0057(11)
    N2 0.0234(19) 0.041(3) 0.031(3) 0.008(2) -0.001(3) -0.002(3)
    C2 0.032(2) 0.020(3) 0.024(3) 0.010(2) -0.002(3) -0.002(3)
    S2 0.0806(10) 0.0353(8) 0.0520(11) 0.0042(8) -0.0020(11) 0.0065(10)
    N3 0.047(3) 0.022(2) 0.028(3) -0.0009(19) -0.004(3) -0.001(2)
    C3 0.028(3) 0.035(3) 0.022(3) 0.005(2) 0.004(3) -0.002(3)
    S3 0.0335(8) 0.1385(17) 0.0543(13) -0.0099(10) -0.0016(12) -0.0021(14)
    N4 0.032(2) 0.031(2) 0.038(3) -0.0063(19) -0.007(3) 0.001(2)
    C4 0.044(3) 0.024(3) 0.021(3) -0.002(2) -0.005(4) -0.004(3)
    S4 0.0302(7) 0.0890(13) 0.0623(12) 0.0098(7) -0.0049(12) -0.0077(12)
    N10 0.017(3) 0.037(3) 0.029(3) 0.000(2) -0.002(2) -0.001(2)
    C10 0.027(3) 0.038(3) 0.032(4) 0.002(3) -0.002(3) 0.001(3)
    C11 0.018(3) 0.042(4) 0.039(4) -0.004(3) 0.007(3) 0.000(3)
    C12 0.024(4) 0.050(4) 0.014(3) -0.001(3) 0.000(3) 0.002(3)
    C13 0.032(3) 0.051(4) 0.030(4) -0.001(3) 0.006(3) -0.008(3)
    C14 0.026(3) 0.045(4) 0.029(4) -0.008(3) -0.001(3) 0.000(3)
    C15 0.047(4) 0.051(4) 0.027(4) 0.002(3) 0.003(4) -0.007(3)
    C16 0.032(3) 0.050(4) 0.024(3) 0.010(3) 0.004(3) 0.004(3)
    C17 0.024(3) 0.035(3) 0.027(4) 0.006(3) 0.003(3) 0.005(3)
    C18 0.030(3) 0.047(4) 0.024(3) 0.004(3) 0.003(3) -0.007(3)
    C19 0.031(3) 0.043(4) 0.029(4) -0.006(3) -0.006(3) -0.004(3)
    C20 0.025(3) 0.035(3) 0.034(4) -0.005(3) 0.003(3) -0.004(3)
    C21 0.022(3) 0.024(3) 0.041(4) -0.002(2) 0.008(3) -0.003(3)
    N11 0.021(3) 0.033(3) 0.022(3) -0.003(2) 0.004(2) -0.002(2)
    N30 0.016(3) 0.040(3) 0.024(3) 0.000(2) -0.003(2) 0.002(2)
    C30 0.033(3) 0.029(3) 0.030(4) 0.005(3) 0.002(3) 0.009(3)
    C31 0.012(3) 0.044(4) 0.032(4) 0.003(2) -0.007(2) 0.002(3)
    C32 0.020(3) 0.039(3) 0.025(3) -0.001(3) -0.008(3) -0.004(3)
    C33 0.031(3) 0.044(4) 0.023(3) -0.002(3) -0.011(3) 0.008(3)
    C34 0.012(3) 0.041(3) 0.031(4) -0.002(2) 0.000(2) 0.005(3)
    C35 0.023(3) 0.044(3) 0.029(3) 0.000(2) -0.010(3) -0.002(3)
    C36 0.022(3) 0.043(4) 0.035(4) 0.006(2) -0.009(3) 0.001(3)
    C37 0.025(4) 0.031(3) 0.036(4) 0.004(3) -0.005(3) -0.001(3)
    C38 0.032(3) 0.044(4) 0.021(3) 0.002(3) -0.002(3) 0.005(3)
    C39 0.025(3) 0.031(3) 0.036(4) -0.004(2) 0.003(3) 0.003(3)
    C40 0.039(3) 0.027(3) 0.028(4) -0.002(3) -0.007(3) 0.006(3)
    C41 0.017(3) 0.034(3) 0.039(4) -0.009(2) -0.011(3) 0.001(3)
    N31 0.028(3) 0.026(3) 0.028(3) -0.004(2) 0.002(2) 0.001(2)
    N50 0.039(3) 0.023(3) 0.024(3) -0.006(2) -0.001(2) 0.003(2)
    C50 0.041(4) 0.026(3) 0.029(4) -0.009(3) 0.005(3) 0.005(3)
    C51 0.044(3) 0.027(3) 0.028(3) -0.012(3) 0.010(3) -0.005(3)
    C52 0.053(4) 0.014(3) 0.024(3) 0.001(3) -0.001(3) -0.008(3)
    C53 0.051(4) 0.016(3) 0.041(4) -0.006(3) 0.001(3) -0.001(3)
    C54 0.036(3) 0.022(3) 0.035(4) -0.005(2) 0.001(3) 0.002(3)
    C55 0.041(4) 0.034(4) 0.029(3) -0.001(3) -0.003(4) -0.012(3)
    C56 0.042(3) 0.028(3) 0.026(3) -0.003(3) 0.008(3) -0.007(3)
    C57 0.038(4) 0.028(3) 0.018(3) 0.003(3) 0.001(3) -0.002(2)
    C58 0.038(3) 0.019(3) 0.027(4) 0.000(2) -0.001(3) -0.006(2)
    C59 0.038(3) 0.034(4) 0.022(4) 0.008(3) 0.000(3) -0.001(3)
    C60 0.039(3) 0.020(3) 0.033(4) -0.008(2) 0.003(3) 0.007(3)
    C61 0.046(3) 0.028(3) 0.015(3) 0.000(3) 0.003(3) -0.005(3)
    N51 0.036(3) 0.021(3) 0.019(3) -0.006(2) -0.001(2) 0.0029(19)
    N70 0.033(3) 0.020(3) 0.023(3) -0.004(2) 0.002(2) 0.0025(19)
    C70 0.037(3) 0.032(4) 0.024(4) -0.003(3) 0.003(3) -0.003(3)
    C71 0.035(3) 0.014(3) 0.031(4) 0.004(2) -0.002(3) 0.007(2)
    C72 0.044(4) 0.033(4) 0.023(3) -0.003(3) -0.005(3) 0.008(3)
    C73 0.044(3) 0.034(3) 0.024(4) -0.007(3) 0.008(3) 0.006(2)
    C74 0.053(4) 0.014(3) 0.033(4) -0.001(3) 0.002(3) 0.003(3)
    C75 0.044(3) 0.030(3) 0.022(4) -0.005(3) 0.000(3) 0.010(3)
    C76 0.049(4) 0.023(3) 0.036(4) -0.005(3) -0.005(3) 0.011(3)
    C77 0.034(3) 0.029(4) 0.020(3) -0.005(3) 0.000(3) 0.004(3)
    C78 0.047(4) 0.027(3) 0.028(4) -0.004(3) 0.011(3) 0.005(3)
    C79 0.038(3) 0.038(4) 0.029(4) 0.008(3) -0.004(3) 0.003(3)
    C80 0.031(3) 0.027(3) 0.030(4) 0.006(2) 0.009(3) 0.005(3)
    C81 0.038(3) 0.024(3) 0.032(4) 0.005(2) -0.003(3) 0.005(3)
    N71 0.037(3) 0.018(3) 0.027(3) 0.000(2) -0.002(2) 0.007(2)
    N90 0.087(5) 0.086(5) 0.060(5) 0.020(4) 0.014(5) 0.016(4)
    C90 0.097(7) 0.086(6) 0.067(7) 0.042(5) 0.010(6) 0.009(5)
    C91 0.095(6) 0.056(5) 0.062(6) 0.022(4) -0.002(5) 0.003(4)
    C92 0.103(7) 0.040(4) 0.068(6) -0.011(4) 0.038(5) 0.012(4)
    C93 0.091(7) 0.135(9) 0.054(7) -0.007(6) 0.011(6) 0.003(5)
    C94 0.109(9) 0.122(9) 0.075(8) -0.005(7) 0.007(7) -0.002(6)
    C95 0.082(7) 0.058(5) 0.095(8) 0.001(5) -0.004(6) 0.011(5)
    C96 0.072(5) 0.049(5) 0.072(6) 0.003(4) -0.015(5) 0.001(4)
    C97 0.064(5) 0.042(4) 0.052(5) -0.008(3) 0.013(4) -0.002(3)
    C98 0.083(6) 0.088(6) 0.062(7) 0.021(5) 0.011(5) 0.004(5)
    C99 0.088(7) 0.104(7) 0.057(7) 0.026(5) -0.004(5) 0.021(5)
    C100 0.059(5) 0.064(5) 0.085(7) -0.015(4) -0.002(5) -0.012(5)
    C101 0.078(6) 0.066(5) 0.055(6) -0.002(4) -0.016(5) -0.004(4)
    N91 0.066(4) 0.073(4) 0.060(5) -0.007(3) 0.015(4) -0.006(3)
    N110 0.078(5) 0.080(5) 0.058(5) 0.008(4) 0.005(4) 0.011(4)
    C110 0.092(7) 0.111(8) 0.074(8) -0.010(6) -0.017(6) 0.004(6)
    C111 0.098(7) 0.097(7) 0.050(6) -0.013(5) 0.005(5) 0.017(5)
    C112 0.043(4) 0.094(6) 0.041(5) 0.008(4) 0.011(4) 0.011(5)
    C113 0.076(6) 0.083(6) 0.055(6) 0.009(5) -0.004(5) -0.004(5)
    C114 0.080(6) 0.063(5) 0.076(7) 0.010(4) 0.013(5) 0.012(5)
    C115 0.043(4) 0.094(6) 0.080(7) -0.006(4) 0.000(5) -0.011(6)
    C116 0.063(6) 0.077(6) 0.088(8) 0.005(5) -0.011(5) 0.007(6)
    C117 0.042(4) 0.100(7) 0.061(6) -0.009(4) -0.007(4) 0.032(5)
    C118 0.053(4) 0.103(7) 0.047(6) -0.029(4) -0.002(4) 0.001(4)
    C119 0.071(6) 0.084(6) 0.063(7) -0.027(4) -0.003(5) 0.006(5)
    C120 0.083(6) 0.099(8) 0.055(6) -0.003(5) -0.016(5) 0.002(5)
    C121 0.087(6) 0.089(7) 0.077(8) 0.015(5) 0.000(5) 0.006(6)
    N111 0.078(5) 0.082(5) 0.059(5) -0.024(4) -0.007(4) 0.018(4)
    O1 0.119(5) 0.065(3) 0.059(4) 0.021(3) -0.018(3) -0.010(3)
    O2 0.096(4) 0.087(4) 0.057(4) -0.026(3) -0.008(3) 0.004(3)
    O3 0.078(4) 0.102(5) 0.060(4) -0.025(3) 0.012(3) -0.009(3)
    O4 0.085(4) 0.081(4) 0.058(4) 0.027(3) 0.005(3) 0.006(3)
_geom_special_details
;
All e.s.d.'s (except the e.s.d. in the dihedral angle between two l.s. planes)
are estimated using the full covariance matrix. The cell e.s.d.'s are taken
into account individually in the estimation of e.s.d.'s in distances, angles
and torsion angles; correlations between e.s.d.'s in cell parameters are only
used when they are defined by crystal symmetry. An approximate (isotropic)
treatment of cell e.s.d.'s is used for estimating e.s.d.'s involving l.s.
planes.
;
loop_
    _geom_bond_atom_site_label_1
    _geom_bond_atom_site_label_2
    _geom_bond_site_symmetry_2
    _geom_bond_distance
    _geom_bond_publ_flag
    Co1 N1 . 2.086(5) ?
    Co1 N2 . 2.093(4) ?
    Co1 N31 4 2.145(5) ?
    Co1 N30 . 2.163(5) ?
    Co1 N10 . 2.165(5) ?
    Co1 N11 4_455 2.185(5) ?
    Co2 N4 . 2.068(4) ?
    Co2 N3 . 2.097(4) ?
    Co2 N50 . 2.157(5) ?
    Co2 N51 3_644 2.159(5) ?
    Co2 N71 3_645 2.170(4) ?
    Co2 N70 . 2.175(5) ?
    N1 C1 . 1.155(6) ?
    C1 S1 . 1.637(6) ?
    N2 C2 . 1.158(5) ?
    C2 S2 . 1.603(5) ?
    N3 C3 . 1.163(6) ?
    C3 S3 . 1.605(5) ?
    N4 C4 . 1.152(5) ?
    C4 S4 . 1.626(5) ?
    N10 C10 . 1.338(7) ?
    N10 C14 . 1.353(8) ?
    C10 C11 . 1.368(8) ?
    C10 H10 . 0.9500 ?
    C11 C12 . 1.404(9) ?
    C11 H11 . 0.9500 ?
    C12 C13 . 1.394(8) ?
    C12 C15 . 1.450(9) ?
    C13 C14 . 1.357(8) ?
    C13 H13 . 0.9500 ?
    C14 H14 . 0.9500 ?
    C15 C16 . 1.322(8) ?
    C15 H15 . 0.9500 ?
    C16 C17 . 1.477(8) ?
    C16 H16 . 0.9500 ?
    C17 C21 . 1.392(8) ?
    C17 C18 . 1.404(8) ?
    C18 C19 . 1.400(8) ?
    C18 H18 . 0.9500 ?
    C19 N11 . 1.324(7) ?
    C19 H19 . 0.9500 ?
    C20 N11 . 1.347(7) ?
    C20 C21 . 1.362(8) ?
    C20 H20 . 0.9500 ?
    C21 H21 . 0.9500 ?
    N11 Co1 4_554 2.185(5) ?
    N30 C34 . 1.334(7) ?
    N30 C30 . 1.335(7) ?
    C30 C31 . 1.388(8) ?
    C30 H30 . 0.9500 ?
    C31 C32 . 1.370(8) ?
    C31 H31 . 0.9500 ?
    C32 C33 . 1.390(8) ?
    C32 C35 . 1.472(8) ?
    C33 C34 . 1.391(8) ?
    C33 H33 . 0.9500 ?
    C34 H34 . 0.9500 ?
    C35 C36 . 1.330(8) ?
    C35 H35 . 0.9500 ?
    C36 C37 . 1.471(8) ?
    C36 H36 . 0.9500 ?
    C37 C38 . 1.382(8) ?
    C37 C41 . 1.387(8) ?
    C38 C39 . 1.388(8) ?
    C38 H38 . 0.9500 ?
    C39 N31 . 1.336(7) ?
    C39 H39 . 0.9500 ?
    C40 N31 . 1.356(7) ?
    C40 C41 . 1.372(8) ?
    C40 H40 . 0.9500 ?
    C41 H41 . 0.9500 ?
    N31 Co1 4_454 2.145(5) ?
    N50 C50 . 1.348(7) ?
    N50 C54 . 1.351(7) ?
    C50 C51 . 1.367(8) ?
    C50 H50 . 0.9500 ?
    C51 C52 . 1.391(8) ?
    C51 H51 . 0.9500 ?
    C52 C53 . 1.372(8) ?
    C52 C55 . 1.453(8) ?
    C53 C54 . 1.391(8) ?
    C53 H53 . 0.9500 ?
    C54 H54 . 0.9500 ?
    C55 C56 . 1.328(7) ?
    C55 H55 . 0.9500 ?
    C56 C57 . 1.475(8) ?
    C56 H56 . 0.9500 ?
    C57 C58 . 1.379(8) ?
    C57 C61 . 1.388(8) ?
    C58 C59 . 1.402(8) ?
    C58 H58 . 0.9500 ?
    C59 N51 . 1.341(7) ?
    C59 H59 . 0.9500 ?
    C60 N51 . 1.354(7) ?
    C60 C61 . 1.380(8) ?
    C60 H60 . 0.9500 ?
    C61 H61 . 0.9500 ?
    N51 Co2 3_655 2.159(5) ?
    N70 C74 . 1.320(8) ?
    N70 C70 . 1.348(7) ?
    C70 C71 . 1.358(8) ?
    C70 H70 . 0.9500 ?
    C71 C72 . 1.393(8) ?
    C71 H71 . 0.9500 ?
    C72 C73 . 1.384(8) ?
    C72 C75 . 1.476(9) ?
    C73 C74 . 1.404(8) ?
    C73 H73 . 0.9500 ?
    C74 H74 . 0.9500 ?
    C75 C76 . 1.336(8) ?
    C75 H75 . 0.9500 ?
    C76 C77 . 1.468(8) ?
    C76 H76 . 0.9500 ?
    C77 C81 . 1.384(8) ?
    C77 C78 . 1.388(8) ?
    C78 C79 . 1.401(8) ?
    C78 H78 . 0.9500 ?
    C79 N71 . 1.327(8) ?
    C79 H79 . 0.9500 ?
    C80 N71 . 1.351(7) ?
    C80 C81 . 1.383(8) ?
    C80 H80 . 0.9500 ?
    C81 H81 . 0.9500 ?
    N71 Co2 3_654 2.170(4) ?
    N90 C94 . 1.304(12) ?
    N90 C90 . 1.332(12) ?
    C90 C91 . 1.405(12) ?
    C90 H90 . 0.9500 ?
    C91 C92 . 1.399(11) ?
    C91 H91 . 0.9500 ?
    C92 C93 . 1.352(12) ?
    C92 C95 . 1.520(13) ?
    C93 C94 . 1.385(14) ?
    C93 H93 . 0.9500 ?
    C94 H94 . 0.9500 ?
    C95 C96 . 1.243(11) ?
    C95 H95 . 0.9500 ?
    C96 C97 . 1.511(11) ?
    C96 H96 . 0.9500 ?
    C97 C98 . 1.370(11) ?
    C97 C101 . 1.382(10) ?
    C98 C99 . 1.396(12) ?
    C98 H98 . 0.9500 ?
    C99 N91 . 1.324(10) ?
    C99 H99 . 0.9500 ?
    C100 N91 . 1.330(10) ?
    C100 C101 . 1.382(12) ?
    C100 H100 . 0.9500 ?
    C101 H101 . 0.9500 ?
    N110 C110 . 1.323(11) ?
    N110 C114 . 1.356(11) ?
    C110 C111 . 1.378(13) ?
    C110 H110 . 0.9500 ?
    C111 C112 . 1.361(12) ?
    C111 H111 . 0.9500 ?
    C112 C113 . 1.381(11) ?
    C112 C115 . 1.495(12) ?
    C113 C114 . 1.406(12) ?
    C113 H113 . 0.9500 ?
    C114 H114 . 0.9500 ?
    C115 C116 . 1.260(11) ?
    C115 H115 . 0.9500 ?
    C116 C117 . 1.505(12) ?
    C116 H116 . 0.9500 ?
    C117 C121 . 1.367(12) ?
    C117 C118 . 1.383(10) ?
    C118 C119 . 1.437(11) ?
    C118 H118 . 0.9500 ?
    C119 N111 . 1.323(11) ?
    C119 H119 . 0.9500 ?
    C120 N111 . 1.349(11) ?
    C120 C121 . 1.365(13) ?
    C120 H120 . 0.9500 ?
    C121 H121 . 0.9500 ?
    O1 H1O1 . 0.8401 ?
    O1 H2O1 . 0.8402 ?
    O2 H1O2 . 0.8401 ?
    O2 H2O2 . 0.8399 ?
    O3 H1O3 . 0.8400 ?
    O3 H2O3 . 0.8401 ?
    O4 H1O4 . 0.8403 ?
    O4 H2O4 . 0.8403 ?
loop_
    _geom_angle_atom_site_label_1
    _geom_angle_atom_site_label_2
    _geom_angle_atom_site_label_3
    _geom_angle_site_symmetry_1
    _geom_angle_site_symmetry_3
    _geom_angle
    _geom_angle_publ_flag
    N1 Co1 N2 . . 178.12(15) ?
    N1 Co1 N31 . 4 89.22(17) ?
    N2 Co1 N31 . 4 92.16(19) ?
    N1 Co1 N30 . . 88.41(18) ?
    N2 Co1 N30 . . 90.18(19) ?
    N31 Co1 N30 4 . 177.31(18) ?
    N1 Co1 N10 . . 90.58(18) ?
    N2 Co1 N10 . . 90.75(19) ?
    N31 Co1 N10 4 . 87.49(16) ?
    N30 Co1 N10 . . 93.80(18) ?
    N1 Co1 N11 . 4_455 89.15(18) ?
    N2 Co1 N11 . 4_455 89.56(19) ?
    N31 Co1 N11 4 4_455 90.45(19) ?
    N30 Co1 N11 . 4_455 88.24(15) ?
    N10 Co1 N11 . 4_455 177.9(2) ?
    N4 Co2 N3 . . 179.1(2) ?
    N4 Co2 N50 . . 91.03(19) ?
    N3 Co2 N50 . . 89.90(18) ?
    N4 Co2 N51 . 3_644 89.52(19) ?
    N3 Co2 N51 . 3_644 89.54(18) ?
    N50 Co2 N51 . 3_644 179.19(18) ?
    N4 Co2 N71 . 3_645 90.96(19) ?
    N3 Co2 N71 . 3_645 88.98(19) ?
    N50 Co2 N71 . 3_645 92.88(19) ?
    N51 Co2 N71 3_644 3_645 87.70(13) ?
    N4 Co2 N70 . . 91.86(19) ?
    N3 Co2 N70 . . 88.19(18) ?
    N50 Co2 N70 . . 88.26(13) ?
    N51 Co2 N70 3_644 . 91.14(18) ?
    N71 Co2 N70 3_645 . 176.94(16) ?
    C1 N1 Co1 . . 169.4(5) ?
    N1 C1 S1 . . 179.4(5) ?
    C2 N2 Co1 . . 172.0(5) ?
    N2 C2 S2 . . 179.3(6) ?
    C3 N3 Co2 . . 174.2(4) ?
    N3 C3 S3 . . 179.0(7) ?
    C4 N4 Co2 . . 171.9(4) ?
    N4 C4 S4 . . 178.5(6) ?
    C10 N10 C14 . . 117.2(5) ?
    C10 N10 Co1 . . 120.8(4) ?
    C14 N10 Co1 . . 121.1(4) ?
    N10 C10 C11 . . 123.1(6) ?
    N10 C10 H10 . . 118.5 ?
    C11 C10 H10 . . 118.5 ?
    C10 C11 C12 . . 120.2(5) ?
    C10 C11 H11 . . 119.9 ?
    C12 C11 H11 . . 119.9 ?
    C13 C12 C11 . . 115.9(5) ?
    C13 C12 C15 . . 120.2(6) ?
    C11 C12 C15 . . 123.9(6) ?
    C14 C13 C12 . . 120.9(6) ?
    C14 C13 H13 . . 119.6 ?
    C12 C13 H13 . . 119.6 ?
    N10 C14 C13 . . 122.8(5) ?
    N10 C14 H14 . . 118.6 ?
    C13 C14 H14 . . 118.6 ?
    C16 C15 C12 . . 124.8(6) ?
    C16 C15 H15 . . 117.6 ?
    C12 C15 H15 . . 117.6 ?
    C15 C16 C17 . . 123.9(6) ?
    C15 C16 H16 . . 118.1 ?
    C17 C16 H16 . . 118.1 ?
    C21 C17 C18 . . 116.4(5) ?
    C21 C17 C16 . . 123.5(5) ?
    C18 C17 C16 . . 120.1(5) ?
    C19 C18 C17 . . 120.1(5) ?
    C19 C18 H18 . . 119.9 ?
    C17 C18 H18 . . 119.9 ?
    N11 C19 C18 . . 121.6(5) ?
    N11 C19 H19 . . 119.2 ?
    C18 C19 H19 . . 119.2 ?
    N11 C20 C21 . . 123.3(5) ?
    N11 C20 H20 . . 118.3 ?
    C21 C20 H20 . . 118.3 ?
    C20 C21 C17 . . 120.0(5) ?
    C20 C21 H21 . . 120.0 ?
    C17 C21 H21 . . 120.0 ?
    C19 N11 C20 . . 118.5(5) ?
    C19 N11 Co1 . 4_554 121.8(4) ?
    C20 N11 Co1 . 4_554 118.8(4) ?
    C34 N30 C30 . . 117.7(5) ?
    C34 N30 Co1 . . 124.7(4) ?
    C30 N30 Co1 . . 117.3(4) ?
    N30 C30 C31 . . 123.0(5) ?
    N30 C30 H30 . . 118.5 ?
    C31 C30 H30 . . 118.5 ?
    C32 C31 C30 . . 119.3(5) ?
    C32 C31 H31 . . 120.3 ?
    C30 C31 H31 . . 120.3 ?
    C31 C32 C33 . . 118.3(5) ?
    C31 C32 C35 . . 122.0(5) ?
    C33 C32 C35 . . 119.7(5) ?
    C32 C33 C34 . . 118.9(5) ?
    C32 C33 H33 . . 120.6 ?
    C34 C33 H33 . . 120.6 ?
    N30 C34 C33 . . 122.8(5) ?
    N30 C34 H34 . . 118.6 ?
    C33 C34 H34 . . 118.6 ?
    C36 C35 C32 . . 123.8(6) ?
    C36 C35 H35 . . 118.1 ?
    C32 C35 H35 . . 118.1 ?
    C35 C36 C37 . . 125.8(6) ?
    C35 C36 H36 . . 117.1 ?
    C37 C36 H36 . . 117.1 ?
    C38 C37 C41 . . 117.9(5) ?
    C38 C37 C36 . . 119.6(5) ?
    C41 C37 C36 . . 122.5(5) ?
    C37 C38 C39 . . 119.6(5) ?
    C37 C38 H38 . . 120.2 ?
    C39 C38 H38 . . 120.2 ?
    N31 C39 C38 . . 123.0(5) ?
    N31 C39 H39 . . 118.5 ?
    C38 C39 H39 . . 118.5 ?
    N31 C40 C41 . . 123.8(5) ?
    N31 C40 H40 . . 118.1 ?
    C41 C40 H40 . . 118.1 ?
    C40 C41 C37 . . 119.0(5) ?
    C40 C41 H41 . . 120.5 ?
    C37 C41 H41 . . 120.5 ?
    C39 N31 C40 . . 116.6(5) ?
    C39 N31 Co1 . 4_454 121.4(4) ?
    C40 N31 Co1 . 4_454 121.7(4) ?
    C50 N50 C54 . . 115.8(5) ?
    C50 N50 Co2 . . 123.5(4) ?
    C54 N50 Co2 . . 119.6(4) ?
    N50 C50 C51 . . 124.1(5) ?
    N50 C50 H50 . . 117.9 ?
    C51 C50 H50 . . 117.9 ?
    C50 C51 C52 . . 119.5(6) ?
    C50 C51 H51 . . 120.3 ?
    C52 C51 H51 . . 120.3 ?
    C53 C52 C51 . . 117.7(5) ?
    C53 C52 C55 . . 123.2(6) ?
    C51 C52 C55 . . 119.1(6) ?
    C52 C53 C54 . . 119.6(5) ?
    C52 C53 H53 . . 120.2 ?
    C54 C53 H53 . . 120.2 ?
    N50 C54 C53 . . 123.2(6) ?
    N50 C54 H54 . . 118.4 ?
    C53 C54 H54 . . 118.4 ?
    C56 C55 C52 . . 124.7(6) ?
    C56 C55 H55 . . 117.6 ?
    C52 C55 H55 . . 117.6 ?
    C55 C56 C57 . . 125.4(6) ?
    C55 C56 H56 . . 117.3 ?
    C57 C56 H56 . . 117.3 ?
    C58 C57 C61 . . 117.5(5) ?
    C58 C57 C56 . . 123.0(5) ?
    C61 C57 C56 . . 119.6(5) ?
    C57 C58 C59 . . 119.9(5) ?
    C57 C58 H58 . . 120.1 ?
    C59 C58 H58 . . 120.1 ?
    N51 C59 C58 . . 122.3(5) ?
    N51 C59 H59 . . 118.8 ?
    C58 C59 H59 . . 118.8 ?
    N51 C60 C61 . . 122.6(5) ?
    N51 C60 H60 . . 118.7 ?
    C61 C60 H60 . . 118.7 ?
    C60 C61 C57 . . 120.0(6) ?
    C60 C61 H61 . . 120.0 ?
    C57 C61 H61 . . 120.0 ?
    C59 N51 C60 . . 117.5(5) ?
    C59 N51 Co2 . 3_655 119.8(4) ?
    C60 N51 Co2 . 3_655 121.8(4) ?
    C74 N70 C70 . . 118.2(5) ?
    C74 N70 Co2 . . 121.5(4) ?
    C70 N70 Co2 . . 119.9(4) ?
    N70 C70 C71 . . 123.5(5) ?
    N70 C70 H70 . . 118.3 ?
    C71 C70 H70 . . 118.3 ?
    C70 C71 C72 . . 119.3(5) ?
    C70 C71 H71 . . 120.3 ?
    C72 C71 H71 . . 120.3 ?
    C73 C72 C71 . . 117.5(5) ?
    C73 C72 C75 . . 119.9(6) ?
    C71 C72 C75 . . 122.5(6) ?
    C72 C73 C74 . . 119.5(6) ?
    C72 C73 H73 . . 120.2 ?
    C74 C73 H73 . . 120.2 ?
    N70 C74 C73 . . 121.9(6) ?
    N70 C74 H74 . . 119.1 ?
    C73 C74 H74 . . 119.1 ?
    C76 C75 C72 . . 124.3(7) ?
    C76 C75 H75 . . 117.8 ?
    C72 C75 H75 . . 117.8 ?
    C75 C76 C77 . . 124.0(6) ?
    C75 C76 H76 . . 118.0 ?
    C77 C76 H76 . . 118.0 ?
    C81 C77 C78 . . 118.3(5) ?
    C81 C77 C76 . . 121.4(5) ?
    C78 C77 C76 . . 120.3(6) ?
    C77 C78 C79 . . 118.9(6) ?
    C77 C78 H78 . . 120.6 ?
    C79 C78 H78 . . 120.6 ?
    N71 C79 C78 . . 122.7(5) ?
    N71 C79 H79 . . 118.7 ?
    C78 C79 H79 . . 118.7 ?
    N71 C80 C81 . . 122.4(5) ?
    N71 C80 H80 . . 118.8 ?
    C81 C80 H80 . . 118.8 ?
    C80 C81 C77 . . 119.5(5) ?
    C80 C81 H81 . . 120.2 ?
    C77 C81 H81 . . 120.2 ?
    C79 N71 C80 . . 118.2(5) ?
    C79 N71 Co2 . 3_654 123.2(4) ?
    C80 N71 Co2 . 3_654 118.2(4) ?
    C94 N90 C90 . . 117.2(9) ?
    N90 C90 C91 . . 121.9(9) ?
    N90 C90 H90 . . 119.0 ?
    C91 C90 H90 . . 119.0 ?
    C92 C91 C90 . . 119.0(9) ?
    C92 C91 H91 . . 120.5 ?
    C90 C91 H91 . . 120.5 ?
    C93 C92 C91 . . 117.7(8) ?
    C93 C92 C95 . . 119.5(8) ?
    C91 C92 C95 . . 122.7(9) ?
    C92 C93 C94 . . 118.9(10) ?
    C92 C93 H93 . . 120.5 ?
    C94 C93 H93 . . 120.5 ?
    N90 C94 C93 . . 125.1(11) ?
    N90 C94 H94 . . 117.4 ?
    C93 C94 H94 . . 117.4 ?
    C96 C95 C92 . . 127.3(10) ?
    C96 C95 H95 . . 116.3 ?
    C92 C95 H95 . . 116.3 ?
    C95 C96 C97 . . 124.9(8) ?
    C95 C96 H96 . . 117.5 ?
    C97 C96 H96 . . 117.5 ?
    C98 C97 C101 . . 117.8(8) ?
    C98 C97 C96 . . 117.2(7) ?
    C101 C97 C96 . . 125.0(7) ?
    C97 C98 C99 . . 118.2(8) ?
    C97 C98 H98 . . 120.9 ?
    C99 C98 H98 . . 120.9 ?
    N91 C99 C98 . . 124.5(8) ?
    N91 C99 H99 . . 117.8 ?
    C98 C99 H99 . . 117.8 ?
    N91 C100 C101 . . 122.7(8) ?
    N91 C100 H100 . . 118.6 ?
    C101 C100 H100 . . 118.6 ?
    C100 C101 C97 . . 120.1(8) ?
    C100 C101 H101 . . 120.0 ?
    C97 C101 H101 . . 120.0 ?
    C99 N91 C100 . . 116.7(7) ?
    C110 N110 C114 . . 116.1(8) ?
    N110 C110 C111 . . 124.8(9) ?
    N110 C110 H110 . . 117.6 ?
    C111 C110 H110 . . 117.6 ?
    C112 C111 C110 . . 119.7(9) ?
    C112 C111 H111 . . 120.2 ?
    C110 C111 H111 . . 120.2 ?
    C111 C112 C113 . . 117.7(8) ?
    C111 C112 C115 . . 118.6(8) ?
    C113 C112 C115 . . 123.7(8) ?
    C112 C113 C114 . . 119.5(8) ?
    C112 C113 H113 . . 120.2 ?
    C114 C113 H113 . . 120.2 ?
    N110 C114 C113 . . 122.1(8) ?
    N110 C114 H114 . . 118.9 ?
    C113 C114 H114 . . 118.9 ?
    C116 C115 C112 . . 125.7(9) ?
    C116 C115 H115 . . 117.2 ?
    C112 C115 H115 . . 117.2 ?
    C115 C116 C117 . . 127.6(10) ?
    C115 C116 H116 . . 116.2 ?
    C117 C116 H116 . . 116.2 ?
    C121 C117 C118 . . 117.1(8) ?
    C121 C117 C116 . . 120.5(8) ?
    C118 C117 C116 . . 122.4(9) ?
    C117 C118 C119 . . 118.7(8) ?
    C117 C118 H118 . . 120.7 ?
    C119 C118 H118 . . 120.7 ?
    N111 C119 C118 . . 122.7(8) ?
    N111 C119 H119 . . 118.6 ?
    C118 C119 H119 . . 118.6 ?
    N111 C120 C121 . . 123.3(9) ?
    N111 C120 H120 . . 118.3 ?
    C121 C120 H120 . . 118.3 ?
    C120 C121 C117 . . 121.4(9) ?
    C120 C121 H121 . . 119.3 ?
    C117 C121 H121 . . 119.3 ?
    C119 N111 C120 . . 116.8(8) ?
    H1O1 O1 H2O1 . . 113.1 ?
    H1O2 O2 H2O2 . . 101.6 ?
    H1O3 O3 H2O3 . . 111.6 ?
    H1O4 O4 H2O4 . . 94.8 ?
loop_
    _geom_hbond_atom_site_label_D
    _geom_hbond_atom_site_label_H
    _geom_hbond_atom_site_label_A
    _geom_hbond_site_symmetry_A
    _geom_hbond_distance_DH
    _geom_hbond_distance_HA
    _geom_hbond_distance_DA
    _geom_hbond_angle_DHA
    O1 H2O1 O3 . 0.84 2.00 2.825(8) 169
    O2 H2O2 O4 . 0.84 2.09 2.818(8) 144
    O3 H2O3 N91 . 0.84 2.15 2.933(9) 156
    O4 H1O4 N110 . 0.84 2.14 2.885(9) 148
    O1 H1O1 N90 2_764 0.84 2.07 2.877(10) 160
    O2 H1O2 N111 1_556 0.84 2.03 2.858(10) 170
    O4 H2O4 O2 2_665 0.84 2.10 2.844(8) 147
_iucr_refine_instructions_details
;
TITL Co2(NCS)4(bpe)8_(bpe)2_(H2O)4 sch65a, in Pnn2
CELL  0.71073   22.3698   22.4296   15.3707    90.000    90.000    90.000
ZERR  8.0        0.0011    0.0016    0.0007     0.000     0.000     0.000
LATT  -1
SYMM  -X, -Y, Z
SYMM  0.50000-X, 0.50000+Y, 0.50000+Z
SYMM  0.50000+X, 0.50000-Y, 0.50000+Z
SFAC    C  H  N O S CO
UNIT   304 272 64 16 16 8
L.S. 10
ACTA
TEMP -103
HTAB
BOND $H
HTAB O1 O3
HTAB O2 O4
HTAB O3 N91
HTAB O4 N110
EQIV $1 -x+2, -y+1, z-1
HTAB O1 N90_$1
EQIV $2 x, y, z+1
HTAB O2 N111_$2
EQIV $4 -x+1, -y+1, z
HTAB O4 O2_$4
OMIT 12 3 0
OMIT 2 0 0
WGHT    0.047700    5.511400
FVAR       0.24524
CO1   6    0.748058    0.262345    1.030623    11.00000    0.01626    0.03013 =
         0.02145    0.00210   -0.00182    0.00340
CO2   6    0.755534   -0.237893    1.040670    11.00000    0.02947    0.01603 =
         0.02090    0.00215   -0.00063   -0.00242
N1    3    0.742845    0.169771    1.020345    11.00000    0.02611    0.03885 =
         0.03521    0.00011   -0.00308    0.00709
C1    1    0.742082    0.118555    1.028153    11.00000    0.02747    0.05766 =
         0.01886    0.00193   -0.00198    0.00735
S1    5    0.740272    0.045985    1.038884    11.00000    0.13489    0.02680 =
         0.05947    0.00567   -0.01095   -0.00103
N2    3    0.750221    0.355346    1.040914    11.00000    0.02343    0.04072 =
         0.03073   -0.00237   -0.00114    0.00828
C2    1    0.749200    0.406889    1.036593    11.00000    0.03204    0.02037 =
         0.02369   -0.00205   -0.00210    0.01002
S2    5    0.748475    0.478211    1.029795    11.00000    0.08062    0.03534 =
         0.05201    0.00652   -0.00199    0.00422
N3    3    0.661892   -0.242026    1.042608    11.00000    0.04743    0.02221 =
         0.02757   -0.00058   -0.00371   -0.00090
C3    1    0.610421   -0.249403    1.041764    11.00000    0.02809    0.03517 =
         0.02180   -0.00170    0.00436    0.00511
S3    5    0.539513   -0.260094    1.038987    11.00000    0.03350    0.13849 =
         0.05433   -0.00214   -0.00159   -0.00988
N4    3    0.847916   -0.234911    1.037256    11.00000    0.03166    0.03081 =
         0.03808    0.00120   -0.00690   -0.00632
C4    1    0.899121   -0.240130    1.038527    11.00000    0.04378    0.02415 =
         0.02094   -0.00379   -0.00479   -0.00171
S4    5    0.971278   -0.248736    1.038174    11.00000    0.03016    0.08899 =
         0.06233   -0.00768   -0.00494    0.00981
N10   3    0.817314    0.264579    0.932269    11.00000    0.01664    0.03700 =
         0.02930   -0.00075   -0.00235    0.00045
C10   1    0.863218    0.302575    0.938808    11.00000    0.02663    0.03832 =
         0.03169    0.00120   -0.00156    0.00181
AFIX  43
H10   2    0.860218    0.334643    0.978947    11.00000   -1.20000
AFIX   0
C11   1    0.914283    0.297386    0.890366    11.00000    0.01799    0.04170 =
         0.03938    0.00015    0.00693   -0.00397
AFIX  43
H11   2    0.946169    0.324779    0.898647    11.00000   -1.20000
AFIX   0
C12   1    0.919657    0.251672    0.828459    11.00000    0.02412    0.04972 =
         0.01428    0.00193   -0.00048   -0.00073
C13   1    0.870451    0.213977    0.820345    11.00000    0.03242    0.05109 =
         0.02974   -0.00785    0.00605   -0.00052
AFIX  43
H13   2    0.871350    0.182562    0.778910    11.00000   -1.20000
AFIX   0
C14   1    0.821256    0.221542    0.870849    11.00000    0.02577    0.04482 =
         0.02860   -0.00007   -0.00135   -0.00753
AFIX  43
H14   2    0.788207    0.195530    0.862733    11.00000   -1.20000
AFIX   0
C15   1    0.972981    0.241176    0.777089    11.00000    0.04686    0.05070 =
         0.02716   -0.00733    0.00316    0.00201
AFIX  43
H15   2    0.969876    0.214451    0.729353    11.00000   -1.20000
AFIX   0
C16   1    1.025604    0.266038    0.791754    11.00000    0.03215    0.04957 =
         0.02418    0.00404    0.00364    0.00967
AFIX  43
H16   2    1.029198    0.292359    0.839892    11.00000   -1.20000
AFIX   0
C17   1    1.079141    0.255322    0.737740    11.00000    0.02403    0.03544 =
         0.02680    0.00496    0.00336    0.00558
C18   1    1.128913    0.293141    0.744689    11.00000    0.02966    0.04679 =
         0.02428   -0.00747    0.00258    0.00390
AFIX  43
H18   2    1.129035    0.324347    0.786478    11.00000   -1.20000
AFIX   0
C19   1    1.178367    0.284970    0.690173    11.00000    0.03052    0.04290 =
         0.02910   -0.00398   -0.00554   -0.00554
AFIX  43
H19   2    1.211078    0.311851    0.694039    11.00000   -1.20000
AFIX   0
C20   1    1.134412    0.202227    0.630007    11.00000    0.02470    0.03477 =
         0.03369   -0.00409    0.00332   -0.00453
AFIX  43
H20   2    1.136896    0.169454    0.591023    11.00000   -1.20000
AFIX   0
C21   1    1.084310    0.207962    0.679668    11.00000    0.02179    0.02386 =
         0.04085   -0.00347    0.00773   -0.00181
AFIX  43
H21   2    1.052904    0.179656    0.674683    11.00000   -1.20000
AFIX   0
N11   3    1.180627    0.240680    0.633372    11.00000    0.02122    0.03321 =
         0.02236   -0.00187    0.00387   -0.00321
N30   3    0.676124    0.268570    0.937004    11.00000    0.01556    0.04042 =
         0.02355    0.00181   -0.00258    0.00019
C30   1    0.631475    0.229366    0.944215    11.00000    0.03331    0.02884 =
         0.02983    0.00918    0.00182    0.00468
AFIX  43
H30   2    0.635407    0.197718    0.984891    11.00000   -1.20000
AFIX   0
C31   1    0.579584    0.232765    0.894968    11.00000    0.01202    0.04426 =
         0.03222    0.00232   -0.00655    0.00293
AFIX  43
H31   2    0.548413    0.204551    0.903146    11.00000   -1.20000
AFIX   0
C32   1    0.573775    0.277227    0.834440    11.00000    0.02049    0.03863 =
         0.02450   -0.00434   -0.00849   -0.00058
C33   1    0.620247    0.317877    0.825427    11.00000    0.03130    0.04396 =
         0.02278    0.00839   -0.01099   -0.00238
AFIX  43
H33   2    0.617761    0.349223    0.784020    11.00000   -1.20000
AFIX   0
C34   1    0.670463    0.311883    0.878067    11.00000    0.01202    0.04144 =
         0.03147    0.00511    0.00044   -0.00164
AFIX  43
H34   2    0.702086    0.339825    0.871792    11.00000   -1.20000
AFIX   0
C35   1    0.520014    0.283113    0.779897    11.00000    0.02339    0.04357 =
         0.02926   -0.00232   -0.00956   -0.00041
AFIX  43
H35   2    0.521151    0.310448    0.732715    11.00000   -1.20000
AFIX   0
C36   1    0.469922    0.252387    0.792814    11.00000    0.02236    0.04325 =
         0.03455    0.00146   -0.00877    0.00593
AFIX  43
H36   2    0.468229    0.227822    0.843103    11.00000   -1.20000
AFIX   0
C37   1    0.416929    0.253060    0.736172    11.00000    0.02481    0.03061 =
         0.03638   -0.00074   -0.00459    0.00378
C38   1    0.373624    0.209627    0.745923    11.00000    0.03203    0.04370 =
         0.02140    0.00495   -0.00162    0.00217
AFIX  43
H38   2    0.376956    0.180874    0.791045    11.00000   -1.20000
AFIX   0
C39   1    0.325235    0.208243    0.689428    11.00000    0.02474    0.03075 =
         0.03582    0.00314    0.00275   -0.00395
AFIX  43
H39   2    0.296126    0.177804    0.696655    11.00000   -1.20000
AFIX   0
C40   1    0.359765    0.291135    0.618263    11.00000    0.03896    0.02699 =
         0.02819    0.00573   -0.00674   -0.00169
AFIX  43
H40   2    0.354878    0.320299    0.574010    11.00000   -1.20000
AFIX   0
C41   1    0.408902    0.295291    0.671314    11.00000    0.01680    0.03365 =
         0.03865    0.00093   -0.01147   -0.00884
AFIX  43
H41   2    0.437004    0.326620    0.663739    11.00000   -1.20000
AFIX   0
N31   3    0.317749    0.247800    0.625327    11.00000    0.02812    0.02638 =
         0.02819    0.00137    0.00178   -0.00359
N50   3    0.753284   -0.169219    1.138806    11.00000    0.03876    0.02319 =
         0.02374    0.00311   -0.00128   -0.00626
C50   1    0.707477   -0.161859    1.194802    11.00000    0.04067    0.02644 =
         0.02925    0.00528    0.00546   -0.00882
AFIX  43
H50   2    0.679038   -0.193140    1.199636    11.00000   -1.20000
AFIX   0
C51   1    0.699374   -0.112228    1.245058    11.00000    0.04419    0.02703 =
         0.02786   -0.00515    0.01032   -0.01171
AFIX  43
H51   2    0.665879   -0.109420    1.282833    11.00000   -1.20000
AFIX   0
C52   1    0.740550   -0.065878    1.240452    11.00000    0.05257    0.01410 =
         0.02410   -0.00751   -0.00127    0.00075
C53   1    0.788421   -0.072728    1.185607    11.00000    0.05073    0.01555 =
         0.04109   -0.00144    0.00108   -0.00628
AFIX  43
H53   2    0.817976   -0.042436    1.181629    11.00000   -1.20000
AFIX   0
C54   1    0.793452   -0.124286    1.135834    11.00000    0.03599    0.02207 =
         0.03497    0.00175    0.00074   -0.00472
AFIX  43
H54   2    0.826763   -0.128084    1.097898    11.00000   -1.20000
AFIX   0
C55   1    0.729978   -0.012041    1.290669    11.00000    0.04091    0.03408 =
         0.02887   -0.01241   -0.00316   -0.00075
AFIX  43
H55   2    0.697895   -0.012419    1.331159    11.00000   -1.20000
AFIX   0
C56   1    0.761910    0.037678    1.284088    11.00000    0.04165    0.02809 =
         0.02598   -0.00728    0.00769   -0.00279
AFIX  43
H56   2    0.792841    0.038424    1.241751    11.00000   -1.20000
AFIX   0
C57   1    0.753321    0.091818    1.337067    11.00000    0.03765    0.02756 =
         0.01814   -0.00192    0.00102    0.00301
C58   1    0.705716    0.099219    1.392996    11.00000    0.03767    0.01865 =
         0.02724   -0.00585   -0.00083   -0.00023
AFIX  43
H58   2    0.675478    0.069577    1.396498    11.00000   -1.20000
AFIX   0
C59   1    0.702025    0.150572    1.444679    11.00000    0.03824    0.03382 =
         0.02182   -0.00050    0.00003    0.00804
AFIX  43
H59   2    0.669199    0.154773    1.483409    11.00000   -1.20000
AFIX   0
C60   1    0.788590    0.187539    1.383886    11.00000    0.03942    0.01987 =
         0.03342    0.00652    0.00301   -0.00809
AFIX  43
H60   2    0.817752    0.218206    1.379871    11.00000   -1.20000
AFIX   0
C61   1    0.794187    0.138194    1.330872    11.00000    0.04558    0.02787 =
         0.01501   -0.00474    0.00312   -0.00012
AFIX  43
H61   2    0.826031    0.135965    1.290110    11.00000   -1.20000
AFIX   0
N51   3    0.743187    0.193990    1.441404    11.00000    0.03623    0.02057 =
         0.01908    0.00290   -0.00102   -0.00615
N70   3    0.748407   -0.168252    0.942711    11.00000    0.03258    0.01983 =
         0.02272    0.00249    0.00198   -0.00395
C70   1    0.709503   -0.123021    0.954064    11.00000    0.03707    0.03182 =
         0.02449   -0.00271    0.00332   -0.00316
AFIX  43
H70   2    0.681455   -0.125813    1.000291    11.00000   -1.20000
AFIX   0
C71   1    0.708290   -0.073675    0.902910    11.00000    0.03460    0.01424 =
         0.03135    0.00689   -0.00226    0.00359
AFIX  43
H71   2    0.680815   -0.042395    0.914637    11.00000   -1.20000
AFIX   0
C72   1    0.747734   -0.069382    0.833074    11.00000    0.04443    0.03331 =
         0.02306    0.00813   -0.00533   -0.00264
C73   1    0.786338   -0.116644    0.819030    11.00000    0.04422    0.03397 =
         0.02363    0.00596    0.00823   -0.00686
AFIX  43
H73   2    0.812948   -0.116157    0.770867    11.00000   -1.20000
AFIX   0
C74   1    0.785881   -0.165311    0.876487    11.00000    0.05316    0.01427 =
         0.03279    0.00331    0.00162   -0.00125
AFIX  43
H74   2    0.813327   -0.197034    0.867451    11.00000   -1.20000
AFIX   0
C75   1    0.750178   -0.016542    0.775915    11.00000    0.04400    0.03027 =
         0.02212    0.00970   -0.00009   -0.00453
AFIX  43
H75   2    0.768997   -0.020755    0.720850    11.00000   -1.20000
AFIX   0
C76   1    0.727682    0.036812    0.796483    11.00000    0.04870    0.02348 =
         0.03614    0.01132   -0.00539   -0.00471
AFIX  43
H76   2    0.706706    0.040519    0.849951    11.00000   -1.20000
AFIX   0
C77   1    0.733376    0.090066    0.741556    11.00000    0.03422    0.02917 =
         0.02016    0.00448   -0.00035   -0.00464
C78   1    0.695952    0.138646    0.754332    11.00000    0.04690    0.02691 =
         0.02836    0.00502    0.01149   -0.00373
AFIX  43
H78   2    0.666957    0.138286    0.799487    11.00000   -1.20000
AFIX   0
C79   1    0.701667    0.188233    0.699487    11.00000    0.03793    0.03756 =
         0.02891    0.00300   -0.00394    0.00794
AFIX  43
H79   2    0.675527    0.221129    0.707762    11.00000   -1.20000
AFIX   0
C80   1    0.779575    0.144392    0.625859    11.00000    0.03103    0.02724 =
         0.02988    0.00506    0.00864    0.00552
AFIX  43
H80   2    0.809227    0.146420    0.581712    11.00000   -1.20000
AFIX   0
C81   1    0.776303    0.093740    0.676966    11.00000    0.03780    0.02401 =
         0.03250    0.00538   -0.00332    0.00451
AFIX  43
H81   2    0.803344    0.061693    0.667785    11.00000   -1.20000
AFIX   0
N71   3    0.742116    0.191101    0.636454    11.00000    0.03685    0.01816 =
         0.02732    0.00660   -0.00159    0.00029
N90   3    0.962199    0.585334    0.665218    11.00000    0.08696    0.08638 =
         0.06014    0.01620    0.01355    0.01959
C90   1    0.923193    0.583947    0.599742    11.00000    0.09690    0.08571 =
         0.06749    0.00853    0.01044    0.04179
AFIX  43
H90   2    0.881639    0.584913    0.612422    11.00000   -1.20000
AFIX   0
C91   1    0.941708    0.581097    0.512493    11.00000    0.09532    0.05604 =
         0.06226    0.00265   -0.00245    0.02168
AFIX  43
H91   2    0.913095    0.578794    0.466944    11.00000   -1.20000
AFIX   0
C92   1    1.002912    0.581701    0.493667    11.00000    0.10254    0.04008 =
         0.06771    0.01191    0.03765   -0.01148
C93   1    1.041462    0.582534    0.561414    11.00000    0.09130    0.13486 =
         0.05363    0.00341    0.01124   -0.00741
AFIX  43
H93   2    1.083398    0.582298    0.551666    11.00000   -1.20000
AFIX   0
C94   1    1.018812    0.583737    0.645221    11.00000    0.10927    0.12233 =
         0.07535   -0.00180    0.00741   -0.00490
AFIX  43
H94   2    1.046715    0.583370    0.691812    11.00000   -1.20000
AFIX   0
C95   1    1.027098    0.578471    0.401367    11.00000    0.08221    0.05764 =
         0.09478    0.01133   -0.00360    0.00070
AFIX  43
H95   2    1.068994    0.572749    0.395665    11.00000   -1.20000
AFIX   0
C96   1    0.998224    0.582474    0.332490    11.00000    0.07244    0.04859 =
         0.07167    0.00055   -0.01526    0.00291
AFIX  43
H96   2    0.956371    0.588991    0.336902    11.00000   -1.20000
AFIX   0
C97   1    1.024675    0.577756    0.242325    11.00000    0.06381    0.04215 =
         0.05185   -0.00178    0.01314   -0.00789
C98   1    0.990456    0.597662    0.174387    11.00000    0.08268    0.08801 =
         0.06184    0.00397    0.01055    0.02146
AFIX  43
H98   2    0.952091    0.614533    0.184203    11.00000   -1.20000
AFIX   0
C99   1    1.013493    0.592481    0.090330    11.00000    0.08834    0.10438 =
         0.05721    0.02108   -0.00445    0.02621
AFIX  43
H99   2    0.989080    0.605355    0.043377    11.00000   -1.20000
AFIX   0
C100  1    1.099805    0.551653    0.138089    11.00000    0.05877    0.06370 =
         0.08463   -0.01161   -0.00205   -0.01492
AFIX  43
H100  2    1.138163    0.535289    0.126537    11.00000   -1.20000
AFIX   0
C101  1    1.080389    0.554514    0.223317    11.00000    0.07758    0.06553 =
         0.05503   -0.00375   -0.01556   -0.00224
AFIX  43
H101  2    1.105366    0.540487    0.268919    11.00000   -1.20000
AFIX   0
N91   3    1.067037    0.570854    0.071538    11.00000    0.06635    0.07307 =
         0.06048   -0.00587    0.01486   -0.00708
N110  3    0.576803    0.437741    0.499064    11.00000    0.07795    0.07978 =
         0.05757    0.01131    0.00465    0.00760
C110  1    0.598556    0.490725    0.478245    11.00000    0.09172    0.11108 =
         0.07399    0.00383   -0.01741   -0.01021
AFIX  43
H110  2    0.613132    0.515078    0.524149    11.00000   -1.20000
AFIX   0
C111  1    0.601632    0.513193    0.394910    11.00000    0.09776    0.09667 =
         0.05008    0.01678    0.00520   -0.01330
AFIX  43
H111  2    0.618285    0.551534    0.384798    11.00000   -1.20000
AFIX   0
C112  1    0.580684    0.480158    0.327172    11.00000    0.04276    0.09352 =
         0.04063    0.01107    0.01123    0.00815
C113  1    0.558359    0.424124    0.345343    11.00000    0.07573    0.08280 =
         0.05457   -0.00444   -0.00390    0.00863
AFIX  43
H113  2    0.544315    0.399300    0.299626    11.00000   -1.20000
AFIX   0
C114  1    0.556553    0.404057    0.431994    11.00000    0.08014    0.06260 =
         0.07566    0.01183    0.01291    0.01004
AFIX  43
H114  2    0.540629    0.365653    0.443923    11.00000   -1.20000
AFIX   0
C115  1    0.583358    0.506086    0.237637    11.00000    0.04278    0.09392 =
         0.08038   -0.01121    0.00042   -0.00640
AFIX  43
H115  2    0.590992    0.547633    0.233077    11.00000   -1.20000
AFIX   0
C116  1    0.576363    0.477605    0.167698    11.00000    0.06255    0.07698 =
         0.08755    0.00657   -0.01073    0.00457
AFIX  43
H116  2    0.568387    0.436184    0.173339    11.00000   -1.20000
AFIX   0
C117  1    0.579159    0.501487    0.076317    11.00000    0.04160    0.10048 =
         0.06132    0.03175   -0.00675   -0.00933
C118  1    0.579713    0.561905    0.058389    11.00000    0.05340    0.10342 =
         0.04653    0.00084   -0.00198   -0.02852
AFIX  43
H118  2    0.579712    0.590332    0.104208    11.00000   -1.20000
AFIX   0
C119  1    0.580289    0.580834   -0.030934    11.00000    0.07067    0.08360 =
         0.06264    0.00565   -0.00327   -0.02741
AFIX  43
H119  2    0.579799    0.622339   -0.043228    11.00000   -1.20000
AFIX   0
C120  1    0.580434    0.484312   -0.076613    11.00000    0.08332    0.09921 =
         0.05475    0.00178   -0.01606   -0.00274
AFIX  43
H120  2    0.580749    0.456174   -0.122807    11.00000   -1.20000
AFIX   0
C121  1    0.578954    0.463477    0.006813    11.00000    0.08695    0.08892 =
         0.07725    0.00613   -0.00009    0.01509
AFIX  43
H121  2    0.577756    0.421692    0.016764    11.00000   -1.20000
AFIX   0
N111  3    0.581473    0.542833   -0.096756    11.00000    0.07767    0.08219 =
         0.05941    0.01826   -0.00721   -0.02420
O1    4    1.044991    0.424879   -0.148475    11.00000    0.11854    0.06469 =
         0.05899   -0.01014   -0.01760    0.02092
AFIX   3
H1O1  2    1.051611    0.418839   -0.201545    11.00000   -1.50000
H2O1  2    1.050621    0.460469   -0.133515    11.00000   -1.50000
AFIX   0
O2    4    0.569779    0.551407    0.718477    11.00000    0.09627    0.08719 =
         0.05698    0.00354   -0.00792   -0.02646
AFIX   3
H1O2  2    0.573979    0.553337    0.772717    11.00000   -1.50000
H2O2  2    0.581499    0.516546    0.708139    11.00000   -1.50000
AFIX   0
O3    4    1.075642    0.544913   -0.115091    11.00000    0.07805    0.10202 =
         0.05988   -0.00858    0.01208   -0.02526
AFIX   3
H1O3  2    1.113042    0.548143   -0.116491    11.00000   -1.50000
H2O3  2    1.062069    0.551333   -0.065001    11.00000   -1.50000
AFIX   0
O4    4    0.553524    0.429165    0.683248    11.00000    0.08500    0.08085 =
         0.05807    0.00628    0.00453    0.02691
AFIX   3
H1O4  2    0.563044    0.416955    0.633458    11.00000   -1.50000
H2O4  2    0.516524    0.427135    0.674298    11.00000   -1.50000
HKLF 4
REM  Co2(NCS)4(bpe)8_(bpe)2_(H2O)4 sch65a, in Pnn2
REM R1 =  0.0462 for   7608 Fo > 4sig(Fo)  and  0.0628 for all   9556 data
REM    919 parameters refined using      1 restraints
END
WGHT      0.0483      5.3753
REM Highest difference peak  0.231,  deepest hole -0.349,  1-sigma level  0.050
Q1    1   0.4859 -0.2472  1.0369  11.00000  0.05    0.23
Q2    1   0.7140  0.4635  1.0389  11.00000  0.05    0.22
Q3    1   0.7591  0.3671  1.0307  11.00000  0.05    0.22
Q4    1   0.8013  0.2523  1.0206  11.00000  0.05    0.21
Q5    1   0.9772  0.5790  0.4014  11.00000  0.05    0.21
Q6    1   0.8583  0.1993  0.8913  11.00000  0.05    0.21
Q7    1   0.7357  0.0895  0.5464  11.00000  0.05    0.19
Q8    1   0.7620  0.3272  1.0538  11.00000  0.05    0.19
Q9    1   0.6423 -0.2517  1.0414  11.00000  0.05    0.18
Q10   1   0.7366 -0.0389  1.0510  11.00000  0.05    0.18
Q11   1   0.5418  0.5862  0.5526  11.00000  0.05    0.18
Q12   1   0.7199  0.3583  1.0320  11.00000  0.05    0.18
Q13   1   0.6755  0.0872  0.6616  11.00000  0.05    0.18
Q14   1   0.7248  0.2408  0.8208  11.00000  0.05    0.17
Q15   1   0.9181  0.1651  0.8859  11.00000  0.05    0.17
Q16   1   0.8615 -0.1634  0.9144  11.00000  0.05    0.17
Q17   1   0.5806  0.5846  0.6004  11.00000  0.05    0.17
Q18   1   0.7606  0.2419  0.8742  11.00000  0.05    0.17
Q19   1   1.1176  0.2540  0.7589  11.00000  0.05    0.17
Q20   1   1.0726  0.5114  0.5990  11.00000  0.05    0.16
;
data_global
_journal_date_recd_electronic     2013-07-25
_journal_date_accepted     2013-07-29
_journal_name_full     'Acta Crystallographica, Section E'
_journal_year     2013
_journal_volume     69
_journal_issue      9
_journal_page_first     m482
_journal_page_last     m482
_journal_paper_category     QM
_journal_paper_doi     10.1107/S1600536813021107
_journal_coeditor_code     IS5295
_publ_contact_author
;
      Susanne W\"ohlert
      Institut f\"ur Anorganische Chemie
      Christian-Albrechts-Universit\"at Kiel
      Max-Eyth Strasse 2
      D-24118 Kiel
      Germany
;
_publ_contact_author_email     swoehlert@ac.uni-kiel.de
_publ_contact_author_fax     '(+)431-880-1520'
_publ_contact_author_phone     '(+)431-880-5546'
_publ_section_title
;\
Poly[[bis[\m~2~-1,2-bis(pyridin-4-yl)ethene-\k^2^<i>N</i>:<i>N</i>']\
bis(thiocyanato-\k<i>N</i>)cobalt(II)] 1,2-bis(pyridin-4-yl)ethene
monosolvate dihydrate]
;
loop_
    _publ_author_name
    _publ_author_footnote
    _publ_author_address
    'W\"ohlert, Susanne' .
;
Institut f\"ur Anorganische Chemie
Christian-Albrechts-Universit\"at Kiel
Max-Eyth-Strasse 2
24118 Kiel
Germany
;
    'Je\&s, Inke' .
;
Institut f\"ur Anorganische Chemie
Christian-Albrechts-Universit\"at Kiel
Max-Eyth-Strasse 2
24118 Kiel
Germany
;
    'N\"ather, Christian' .
;
Institut f\"ur Anorganische Chemie
Christian-Albrechts-Universit\"at Kiel
Max-Eyth-Strasse 2
24118 Kiel
Germany
;
_publ_section_synopsis     .
