# Supplementary material for: Poly[[bis­[μ2-1,2-bis­(pyridin-4-yl)ethene-κ2 N:N′]bis­(thio­cyanato-κN)cobalt(II)] 1,2-bis­(pyridin-4-yl)ethene monosolvate dihydrate]
Source: Acta Crystallogr Sect E Struct Rep Online. 2013 Aug 10;69(Pt 9):m482. doi: 10.1107/S1600536813021107 (PMC3884497; doi:10.1107/S1600536813021107)
Supplement: Supplementary file 2 [file e-69-0m482-Isup2.hkl]

# 
# h,k,l, Fc-squared, Fo-squared, sigma(Fo-squared) and status flag 
# 
data_I
_shelx_title ' Co2(NCS)4(bpe)8_(bpe)2_(H2O)4 sch65a, in Pnn2' 
_shelx_refln_list_code          4 
_shelx_F_calc_maximum      393.72 
_exptl_crystal_F_000      3144.00 
_reflns_d_resolution_high  0.9308 
 
loop_ 
 _symmetry_equiv_pos_as_xyz 
 'x, y, z' 
 '-x, -y, z' 
 '-x+1/2, y+1/2, z+1/2' 
 'x+1/2, -y+1/2, z+1/2' 
 
_cell_length_a    22.3698 
_cell_length_b    22.4296 
_cell_length_c    15.3707 
_cell_angle_alpha  90.000 
_cell_angle_beta   90.000 
_cell_angle_gamma  90.000 
 
_shelx_F_squared_multiplier     1.000 
 
loop_ 
 _refln_index_h 
 _refln_index_k 
 _refln_index_l 
 _refln_F_squared_calc 
 _refln_F_squared_meas 
 _refln_F_squared_sigma 
 _refln_observed_status 
   6   6 -15       32.43      108.08    130.86 o 
   7   6 -15      122.00      125.20    131.52 o 
   1   7 -15     3623.32     3403.47    224.47 o 
   2   7 -15     2067.87     1930.78    247.75 o 
   3   7 -15     1793.88     2005.44    204.02 o 
   4   7 -15      465.20      388.75    192.05 o 
   5   7 -15      985.30      993.99    195.71 o 
   6   7 -15      516.78      388.42    190.38 o 
   1   8 -15      127.02      151.56    161.01 o 
   2   8 -15       37.15       -3.02    143.13 o 
   3   8 -15        4.16     -185.06    185.06 o 
   4   8 -15      161.97      189.55    186.06 o 
   5   8 -15        4.91      247.75    181.24 o 
   0   9 -15        5.13      -16.79    222.64 o 
   1   9 -15      815.26      636.53    134.67 o 
   2   9 -15      395.50      421.56    145.97 o 
   3   9 -15      709.87      728.93    145.77 o 
   4   9 -15      652.50      589.28    186.06 o 
   5   5 -14     1050.92     1037.05    203.35 o 
   6   5 -14      880.42     1228.77    202.52 o 
   7   5 -14      920.96      800.78    203.02 o 
   8   5 -14      623.26      779.49    197.53 o 
   9   5 -14      661.53      629.52    141.00 o 
  10   5 -14      336.20      459.58    134.52 o 
   0   6 -14    11601.20    12962.26    305.95 o 
   1   6 -14     1280.94     1304.92    255.90 o 
   2   6 -14     5837.33     5575.85    242.93 o 
   3   6 -14     1263.42     1397.54    206.51 o 
   4   6 -14     6068.45     6301.30    241.43 o 
   5   6 -14     1836.24     1937.26    211.17 o 
   6   6 -14     7328.75     6848.68    241.10 o 
   7   6 -14      997.42      925.82    201.03 o 
   8   6 -14     5220.80     5686.75    222.81 o 
   9   6 -14      672.14      562.01    139.67 o 
  10   6 -14     3810.29     3431.07    209.01 o 
  11   6 -14     1187.20     1050.36    139.50 o 
   1   7 -14      248.60      287.86    168.99 o 
   2   7 -14       80.89      -15.04    149.65 o 
   3   7 -14      270.16      255.65    150.67 o 
   4   7 -14      189.07       62.02    197.20 o 
   5   7 -14      860.98      723.13    198.86 o 
   6   7 -14      248.36      243.92    193.04 o 
   7   7 -14      128.53       96.11    188.39 o 
   8   7 -14      124.55      231.29    188.06 o 
   9   7 -14        3.54        4.99    131.02 o 
  10   7 -14      209.45      119.22    185.56 o 
   0   8 -14     6215.03     6077.17    247.08 o 
   1   8 -14     1102.64     1122.58    157.00 o 
   2   8 -14     1503.94     1501.30    147.19 o 
   3   8 -14     1680.65     1819.18    161.15 o 
   4   8 -14     2795.48     2855.92    173.39 o 
   5   8 -14     1261.86     1413.03    157.81 o 
   6   8 -14     4536.54     4567.23    220.15 o 
   7   8 -14     1522.85     1120.36    198.86 o 
   8   8 -14     1932.15     1645.62    198.86 o 
   9   8 -14      805.90     1079.79    185.73 o 
   1   9 -14       76.45        6.55    135.22 o 
   2   9 -14      171.39      165.08    134.38 o 
   3   9 -14       39.55       94.95    145.29 o 
   4   9 -14       72.96       35.30    144.01 o 
   5   9 -14      164.73      242.59    152.38 o 
   6   9 -14      257.00      229.47    148.41 o 
   7   9 -14       57.57      -18.62    185.40 o 
   8   9 -14      135.47      203.35    181.24 o 
   0  10 -14     1472.26     1422.31    200.53 o 
   1  10 -14     1362.53     1347.64    168.71 o 
   2  10 -14     1064.79     1176.28    138.62 o 
   3  10 -14     1944.33     2077.94    156.39 o 
   4  10 -14     2459.21     2455.42    201.44 o 
   5  10 -14     2171.80     1987.31    183.90 o 
   6  10 -14     1984.91     1754.56    159.54 o 
   7  10 -14     2496.20     2093.14    208.52 o 
   1  11 -14       73.98       94.22    143.16 o 
   2  11 -14      539.44      452.33    132.15 o 
   3  11 -14      105.00      156.17    130.39 o 
   4  11 -14      104.59      117.19    121.87 o 
   5  11 -14      104.64      209.41    106.45 o 
   6  11 -14      184.98      166.35    120.45 o 
   0  12 -14      942.44      881.42    189.39 o 
   1  12 -14     1339.51     1199.47    136.62 o 
   2  12 -14      393.92      209.03    109.06 o 
   3  12 -14     1429.98     1217.70    120.67 o 
   5   4 -13      160.14      267.37    144.49 o 
   6   4 -13     2397.19     2776.28    217.32 o 
   7   4 -13       75.83      247.75    201.03 o 
   8   4 -13       18.65       85.30    203.52 o 
   9   4 -13      114.65       38.91    142.83 o 
   0   5 -13      348.80      326.40    255.73 o 
   1   5 -13     1394.04     1463.88    266.54 o 
   2   5 -13      466.78      425.00    209.17 o 
   3   5 -13     4479.33     4730.18    238.77 o 
   4   5 -13      354.97      508.97    250.08 o 
   5   5 -13      295.52      228.63    205.35 o 
   6   5 -13      840.76      940.12    148.48 o 
   7   5 -13     1705.69     1927.79    211.17 o 
   8   5 -13        9.06       86.13    201.86 o 
   9   5 -13      804.72      624.86    145.82 o 
  10   5 -13      652.95      504.64    197.53 o 
  11   5 -13      430.60      259.22    191.71 o 
  12   5 -13      436.36      580.63    192.38 o 
  13   5 -13     1031.22     1042.04    141.17 o 
   1   6 -13      460.65      479.38    160.11 o 
   2   6 -13      686.43      679.62    161.36 o 
   3   6 -13      805.81      777.47    160.98 o 
   4   6 -13     2021.86     2170.88    214.49 o 
   5   6 -13      913.90      967.55    149.48 o 
   6   6 -13     1244.01     1233.26    205.68 o 
   7   6 -13      306.69      253.57    203.02 o 
   8   6 -13      261.74      111.74    197.37 o 
   9   6 -13      382.19      126.87    196.87 o 
  10   6 -13     1430.45     1158.43    202.69 o 
  11   6 -13      383.95      531.75    193.71 o 
  12   6 -13      176.81      -52.54    188.39 o 
  13   6 -13       76.10      -13.47    186.73 o 
   0   7 -13      381.18      446.95    248.75 o 
   1   7 -13     2589.17     2628.73    173.74 o 
   2   7 -13     1233.28     1144.74    161.44 o 
   3   7 -13      450.21      511.08    157.33 o 
   4   7 -13     2042.39     1938.04    171.75 o 
   5   7 -13     1523.87     1557.97    171.45 o 
   6   7 -13       73.45      248.25    198.53 o 
   7   7 -13      704.19      944.61    202.52 o 
   8   7 -13     2064.67     1925.96    205.35 o 
   9   7 -13     2169.71     1953.23    156.30 o 
  10   7 -13     1011.09     1167.91    193.38 o 
  11   7 -13      149.10       36.25    189.55 o 
  12   7 -13      187.04       84.30    187.39 o 
  13   7 -13     1184.59      699.02    139.50 o 
   1   8 -13      370.67      272.39    141.03 o 
   2   8 -13      682.87      637.79    144.65 o 
   3   8 -13       30.49       -8.95    152.79 o 
   4   8 -13        8.92       52.21    153.34 o 
   5   8 -13       39.46       43.63    125.64 o 
   6   8 -13      312.08      424.29    155.19 o 
   7   8 -13      201.03       54.87    195.04 o 
   8   8 -13       19.65      -63.02    192.05 o 
   9   8 -13      189.37      267.54    190.38 o 
  10   8 -13       88.37       44.70    116.88 o 
  11   8 -13       76.28      207.00    118.63 o 
  12   8 -13      105.23      352.34    128.03 o 
   0   9 -13     1498.00     1696.50    212.17 o 
   1   9 -13      733.66      794.38    145.26 o 
   2   9 -13      244.90      373.41    123.02 o 
   3   9 -13     2822.32     2892.96    159.33 o 
   4   9 -13      921.24      926.68    126.96 o 
   5   9 -13      560.61      435.30    130.66 o 
   6   9 -13      765.49      802.81    136.00 o 
   7   9 -13     2109.00     2325.78    141.41 o 
   8   9 -13      833.02      795.98    139.28 o 
   9   9 -13      880.65      968.25    159.47 o 
  10   9 -13      145.15      -51.16    153.82 o 
  11   9 -13      565.50      512.30    157.78 o 
   1  10 -13      165.98      178.91    138.27 o 
   2  10 -13      373.51      381.31    121.32 o 
   3  10 -13      287.35      197.96    113.43 o 
   4  10 -13      227.55      179.95    120.29 o 
   5  10 -13      509.25      546.97    122.58 o 
   6  10 -13     1691.14     1500.34    110.52 o 
   7  10 -13      420.43      460.89    119.67 o 
   8  10 -13      131.91      129.21    104.11 o 
   9  10 -13        3.51       92.87    120.42 o 
  10  10 -13       73.25      159.19    120.96 o 
   0  11 -13     2182.78     2059.34    152.75 o 
   1  11 -13     2120.72     1940.40    122.74 o 
   2  11 -13     1612.55     1680.40    121.09 o 
   3  11 -13      231.14      158.15    128.10 o 
   4  11 -13      318.00      259.91    101.68 o 
   5  11 -13      444.50      332.62    118.91 o 
   6  11 -13      287.33      439.58    125.32 o 
   7  11 -13      228.71      266.01    129.13 o 
   8  11 -13      111.50      133.35    115.23 o 
   9  11 -13      505.70      460.04     97.88 o 
   1  12 -13      126.40      237.10     97.25 o 
   2  12 -13      189.78      152.86     96.33 o 
   3  12 -13        1.82       81.03    147.76 o 
   4  12 -13       96.85      123.63    117.11 o 
   5  12 -13      736.17      742.58    119.64 o 
   6  12 -13      229.15      191.91    109.60 o 
   7  12 -13      113.70       86.56    122.16 o 
   8  12 -13       73.39       97.84    120.18 o 
   0  13 -13     1262.41     1287.41    144.21 o 
   1  13 -13      655.74      487.98     98.34 o 
   2  13 -13      304.09      232.89     87.65 o 
   3  13 -13      818.65      708.78     98.30 o 
   4  13 -13     1219.44     1138.39    128.05 o 
   5  13 -13      645.88      500.94    111.57 o 
   6  13 -13      245.55      328.29     97.31 o 
   1  14 -13      152.69      169.15     94.40 o 
   2  14 -13      241.78      133.35     85.46 o 
   3  14 -13      329.34      214.30     97.90 o 
   4  14 -13       87.97      101.71     85.16 o 
   0   4 -12    27607.81    27561.99    390.75 o 
   1   4 -12     2205.08     2310.88    201.52 o 
   2   4 -12     8981.04     9180.35    250.08 o 
   3   4 -12      758.12      896.55    184.23 o 
   4   4 -12    17903.97    19057.05    287.82 o 
   5   4 -12     1041.55     1242.57    176.58 o 
   6   4 -12      123.87       94.28    166.77 o 
   7   4 -12      864.85      980.69    214.99 o 
   8   4 -12     8485.97     9204.46    250.74 o 
   9   4 -12      458.55      505.64    148.32 o 
  10   4 -12     8509.28     8997.44    242.10 o 
  11   4 -12      878.64      843.84    149.65 o 
  12   4 -12     1042.84     1123.85    200.36 o 
  13   4 -12      763.78      842.85    199.70 o 
  14   4 -12    12846.20    12552.73    215.49 o 
   1   5 -12      570.89      604.38    138.43 o 
   2   5 -12     1687.79     1419.29    149.27 o 
   3   5 -12     1696.07     1519.79    141.73 o 
   4   5 -12     1658.13     1328.70    180.91 o 
   5   5 -12      642.03      608.90    126.87 o 
   6   5 -12       98.91      -38.91    187.39 o 
   7   5 -12      566.01      658.45    210.00 o 
   8   5 -12      342.43      454.59    206.35 o 
   9   5 -12       71.48      183.90    202.85 o 
  10   5 -12     2211.86     2184.51    213.33 o 
  11   5 -12      986.57     1119.36    204.52 o 
  12   5 -12      315.95      327.73    199.03 o 
  13   5 -12      406.95      307.28    195.54 o 
  14   5 -12     1061.24      501.15    198.53 o 
  15   5 -12       84.28     -102.43    188.22 o 
   0   6 -12     2588.81     2380.22    196.04 o 
   1   6 -12     1575.81     1523.32    131.93 o 
   2   6 -12       20.13      -71.05    129.71 o 
   3   6 -12      602.57      682.61    113.51 o 
   4   6 -12      171.70      233.75    124.23 o 
   5   6 -12      987.38      826.48    110.24 o 
   6   6 -12       36.78        4.16    204.68 o 
   7   6 -12      657.43      795.79    207.51 o 
   8   6 -12     1612.69     1594.90    153.97 o 
   9   6 -12      716.83      636.50    203.52 o 
  10   6 -12     2844.39     2861.42    217.82 o 
  11   6 -12      690.39      621.37    198.70 o 
  12   6 -12      563.36      425.83    198.70 o 
  13   6 -12      882.52      541.72    142.50 o 
  14   6 -12     7105.68     5680.81   3182.33 o 
  15   6 -12      241.49     -135.18    186.23 o 
   1   7 -12     2070.88     1737.79    141.37 o 
   2   7 -12      158.81       62.78    127.68 o 
   3   7 -12       24.73       57.03    126.59 o 
   4   7 -12      199.44      318.63    157.67 o 
   5   7 -12      685.71      776.54    162.52 o 
   6   7 -12      504.50      482.90    135.32 o 
   7   7 -12     1785.28     1718.23    138.41 o 
   8   7 -12     1204.48     1226.33    135.85 o 
   9   7 -12      831.57      773.93    162.41 o 
  10   7 -12      277.13      334.65    162.32 o 
  11   7 -12      288.35      329.55    157.33 o 
  12   7 -12      124.44      142.28    159.80 o 
  13   7 -12      134.88      292.49    153.46 o 
  14   7 -12      507.55      585.37    160.59 o 
   0   8 -12    13073.78    13855.65    294.47 o 
   1   8 -12     1915.87     2127.19    155.90 o 
   2   8 -12     1498.73     1409.21    185.15 o 
   3   8 -12     1700.42     1785.84    129.08 o 
   4   8 -12     7098.56     7579.76    161.70 o 
   5   8 -12      998.63      959.71    130.37 o 
   6   8 -12     1344.06     1220.55    119.90 o 
   7   8 -12     3523.69     3646.66    129.31 o 
   8   8 -12     7510.34     7128.21    343.31 o 
   9   8 -12     1542.51     1348.95    117.74 o 
  10   8 -12     5760.81     5256.39    180.32 o 
  11   8 -12     1781.84     1804.46    135.97 o 
  12   8 -12     1023.30      713.66    237.86 o 
  13   8 -12     1274.09     1312.84    158.77 o 
  14   8 -12     7216.59     6811.92    307.69 o 
   1   9 -12      174.17      160.28    127.96 o 
   2   9 -12       19.04       60.54    119.82 o 
   3   9 -12      119.95      175.45    126.69 o 
   4   9 -12      542.24      510.83    127.46 o 
   5   9 -12       77.49       80.69    125.04 o 
   6   9 -12     1241.56     1390.93    138.59 o 
   7   9 -12      349.04      330.37    115.06 o 
   8   9 -12      111.18      110.42    134.73 o 
   9   9 -12       45.27      164.87    129.73 o 
  10   9 -12      294.58      243.36    124.40 o 
  11   9 -12      115.25      126.56    110.44 o 
  12   9 -12      283.76      229.76     96.13 o 
  13   9 -12      182.07       53.59     94.68 o 
   0  10 -12    14414.90    15166.58    440.29 o 
   1  10 -12     4307.04     4303.83    118.72 o 
   2  10 -12     2149.93     2119.99    126.83 o 
   3  10 -12     3169.24     3081.13    116.63 o 
   4  10 -12     5098.70     5535.00    149.62 o 
   5  10 -12     2758.46     2923.79    130.42 o 
   6  10 -12     1798.11     1896.83    116.40 o 
   7  10 -12     3225.10     3297.50    138.41 o 
   8  10 -12     4062.33     4060.78    146.80 o 
   9  10 -12     2426.58     2509.74    120.66 o 
  10  10 -12     1583.54     1805.36    130.70 o 
  11  10 -12     1678.64     1854.35    134.90 o 
  12  10 -12      445.02      387.98    112.61 o 
  13  10 -12     2738.16     2516.56    146.65 o 
   1  11 -12      131.96       82.10    102.84 o 
   2  11 -12      396.72      448.48     93.59 o 
   3  11 -12      277.98      230.08    103.93 o 
   4  11 -12       10.29       12.24    118.94 o 
   5  11 -12      346.23      278.85    124.41 o 
   6  11 -12      329.33      235.84    113.33 o 
   7  11 -12       27.42       -4.69    106.01 o 
   8  11 -12      284.74      320.26    118.95 o 
   9  11 -12       19.31      -51.29    115.86 o 
  10  11 -12      275.62      221.17     98.14 o 
  11  11 -12      164.38      137.11    122.44 o 
  12  11 -12      525.16      378.96    100.82 o 
   0  12 -12     1376.32     1346.93    153.85 o 
   1  12 -12     1508.80     1484.19    107.67 o 
   2  12 -12      898.20      951.49    104.95 o 
   3  12 -12     1330.61     1342.96    105.64 o 
   4  12 -12      744.40      709.24    105.89 o 
   5  12 -12      426.27      513.38    113.41 o 
   6  12 -12      582.87      545.96    121.73 o 
   7  12 -12     1318.78     1182.06    105.85 o 
   8  12 -12      614.22      683.54    111.13 o 
   9  12 -12      128.54      185.28    114.73 o 
  10  12 -12      554.47      513.12    124.23 o 
  11  12 -12      671.37      732.46    109.03 o 
   1  13 -12      542.87      582.42    101.61 o 
   2  13 -12      144.98      167.79    100.15 o 
   3  13 -12       29.03       84.79     99.82 o 
   4  13 -12        1.97       61.83     87.75 o 
   5  13 -12      602.96      567.17    103.97 o 
   6  13 -12      240.23      223.25    110.84 o 
   7  13 -12      370.78      352.52    116.66 o 
   8  13 -12      222.15      249.90    115.63 o 
   9  13 -12      524.40      362.45     94.05 o 
   0  14 -12     7934.93     6897.44    156.05 o 
   1  14 -12    11300.72    10664.11    159.63 o 
   2  14 -12     1535.99     1588.10     96.08 o 
   3  14 -12    12419.97    12255.62    250.36 o 
   4  14 -12     3455.09     3338.35     93.96 o 
   5  14 -12     7575.23     6849.76    171.09 o 
   6  14 -12     1500.42     1309.14    105.85 o 
   7  14 -12     8709.79     7405.40    221.20 o 
   8  14 -12     2778.29     2232.65    170.62 o 
   1  15 -12       20.35       20.57     95.49 o 
   2  15 -12      200.13      149.50     85.18 o 
   3  15 -12       65.18      106.41     94.86 o 
   4  15 -12       17.59       16.41     94.32 o 
   5  15 -12       84.09      109.38     84.04 o 
   6  15 -12      453.72      379.81     78.29 o 
   0  16 -12     1750.70     1419.25    120.88 o 
   1  16 -12      952.91      799.51     97.62 o 
   2  16 -12        4.31       70.27     93.10 o 
   3  16 -12      784.95      861.96     95.86 o 
   4  16 -12      145.09       77.65    138.51 o 
   1   3 -11     5949.77     5763.74    233.62 o 
   2   3 -11       51.50      -42.40    176.42 o 
   3   3 -11      517.88      533.24    178.08 o 
   4   3 -11      127.43      -87.63    179.08 o 
   5   3 -11     5944.35     5569.20    174.92 o 
   6   3 -11      152.98      205.02    122.71 o 
   7   3 -11     1927.01     2052.49    187.56 o 
   8   3 -11      480.59      566.33    180.08 o 
   9   3 -11     1994.19     1866.10    186.56 o 
  10   3 -11      268.24      488.02    192.71 o 
  11   3 -11      841.14      685.72    213.33 o 
  12   3 -11        2.24      129.53    204.68 o 
  13   3 -11      833.06      656.62    149.98 o 
  17   3 -11      419.15      421.15    190.73 o 
   1   4 -11       30.33       91.70    150.96 o 
   2   4 -11      330.37      383.11    137.70 o 
   3   4 -11      343.12      310.77    175.59 o 
   4   4 -11     1663.95     1597.07    187.89 o 
   5   4 -11      412.60      318.42    174.26 o 
   6   4 -11        3.77       23.94    169.93 o 
   7   4 -11      301.73      407.54    174.42 o 
   8   4 -11      721.50      771.35    177.41 o 
   9   4 -11      408.45      345.52    168.44 o 
  10   4 -11      808.31      850.83    156.46 o 
  11   4 -11       13.92      320.41    202.85 o 
  12   4 -11      429.20      616.71    202.02 o 
  13   4 -11      723.13      566.16    149.48 o 
  14   4 -11      836.76     1100.57    141.83 o 
  15   4 -11      119.60      143.13    144.30 o 
  16   4 -11      250.25      292.77    131.25 o 
  17   4 -11       99.09      115.10    191.51 o 
   0   5 -11     1386.39     1327.70    187.39 o 
   1   5 -11     2597.41     2736.87    165.44 o 
   2   5 -11      389.62      480.59    125.02 o 
   3   5 -11     4341.87     4193.79    173.67 o 
   4   5 -11       95.96       42.41    138.31 o 
   5   5 -11      228.13      149.31    172.93 o 
   6   5 -11     1069.93     1039.55    178.91 o 
   7   5 -11      321.33      466.73    175.25 o 
   8   5 -11       33.86       40.07    166.44 o 
   9   5 -11     1725.81     1494.81    130.53 o 
  10   5 -11      174.82      -72.83    209.01 o 
  11   5 -11      873.21     1056.01    206.85 o 
  12   5 -11      523.12      454.26    204.02 o 
  13   5 -11     1274.80     1197.97    152.55 o 
  14   5 -11       68.58      137.14    132.39 o 
  15   5 -11      885.00      801.77    117.75 o 
  16   5 -11      672.92      854.71    113.79 o 
  17   5 -11     1051.25      935.10     95.79 o 
   1   6 -11      394.39      379.03    123.69 o 
   2   6 -11     1389.88     1408.64    141.51 o 
   3   6 -11      384.26      313.40    133.92 o 
   4   6 -11       84.98      133.30    134.32 o 
   5   6 -11       41.20      119.48     95.83 o 
   6   6 -11      353.55      396.27     98.44 o 
   7   6 -11      449.10      420.37    134.24 o 
   8   6 -11     2809.89     2539.68    157.72 o 
   9   6 -11      124.68       -9.59    163.63 o 
  10   6 -11     1275.83     1235.20    173.15 o 
  11   6 -11       24.96      131.47    164.35 o 
  12   6 -11      672.23      755.58    164.77 o 
  13   6 -11      209.29      253.45    165.56 o 
  14   6 -11       72.96      164.11    157.49 o 
  15   6 -11      486.28      498.53    125.55 o 
  16   6 -11      223.54      222.54     97.76 o 
   0   7 -11      595.07      708.33    173.92 o 
   1   7 -11     1050.39     1142.38    138.17 o 
   2   7 -11      973.15      928.00    105.33 o 
   3   7 -11     2124.99     1980.57    113.42 o 
   4   7 -11       96.76      123.74     91.36 o 
   5   7 -11      339.69      321.71    118.53 o 
   6   7 -11       69.88       45.53    111.05 o 
   7   7 -11      292.13      428.94    107.92 o 
   8   7 -11      207.91      179.35    134.38 o 
   9   7 -11      647.03      779.64    127.59 o 
  10   7 -11      248.58      330.41    125.90 o 
  11   7 -11      104.99      129.74    106.80 o 
  12   7 -11      848.49      954.20    108.09 o 
  13   7 -11      217.46      332.50    114.54 o 
  14   7 -11      679.99      565.25    118.29 o 
  15   7 -11      501.32      605.37    113.21 o 
  16   7 -11      323.76      312.71    109.61 o 
   1   8 -11      119.06       80.25    102.55 o 
   2   8 -11      155.77      192.30    103.22 o 
   3   8 -11      372.51      378.44    110.19 o 
   4   8 -11      802.44      840.25    110.93 o 
   5   8 -11      642.45      719.01    101.46 o 
   6   8 -11     2345.11     1965.75    105.06 o 
   7   8 -11       28.30       99.39    124.44 o 
   8   8 -11      130.59      108.72    135.04 o 
   9   8 -11       68.03      104.18    107.93 o 
  10   8 -11      137.07      -32.58    117.51 o 
  11   8 -11      582.00      607.66    105.42 o 
  12   8 -11       12.57        3.28    108.65 o 
  13   8 -11       50.78      107.88     96.60 o 
  14   8 -11      218.01      157.88     95.40 o 
  15   8 -11      162.21      224.70    110.78 o 
   0   9 -11     1886.86     1926.24    137.73 o 
   1   9 -11     1147.06     1157.26     84.20 o 
   2   9 -11      834.51      910.02     94.24 o 
   3   9 -11     1244.61     1163.89    110.11 o 
   4   9 -11      403.02      339.92     86.45 o 
   5   9 -11      975.61      924.24    107.67 o 
   6   9 -11     1290.39     1343.79    115.31 o 
   7   9 -11      387.19      363.87    135.40 o 
   8   9 -11      247.60      145.65    105.56 o 
   9   9 -11     1804.41     1960.21    141.52 o 
  10   9 -11      809.09      635.28    131.75 o 
  11   9 -11     2397.39     2422.26    115.34 o 
  12   9 -11     2026.64     1899.82    120.94 o 
  13   9 -11     2530.50     2272.69    122.81 o 
  14   9 -11     1133.96     1292.29    113.52 o 
  15   9 -11     2797.04     2299.80    104.33 o 
   1  10 -11      205.33      237.47     77.91 o 
   2  10 -11       52.56       70.56     85.20 o 
   3  10 -11      208.38      191.25     92.88 o 
   4  10 -11      892.57      929.09    108.65 o 
   5  10 -11      340.34      385.87    121.12 o 
   6  10 -11      623.51      831.40    120.41 o 
   7  10 -11       54.27      117.66     99.98 o 
   8  10 -11       87.54       75.04    129.61 o 
   9  10 -11       74.48       52.63    103.87 o 
  10  10 -11      307.98      223.07    131.15 o 
  11  10 -11      386.88      566.07    128.72 o 
  12  10 -11     1541.18     1369.20    131.01 o 
  13  10 -11      295.29      254.32    103.40 o 
  14  10 -11      198.18      172.69     92.50 o 
   0  11 -11     1892.19     1809.10    158.45 o 
   1  11 -11      126.72      258.65    106.53 o 
   2  11 -11     1364.63     1323.37    109.34 o 
   3  11 -11       56.43       24.28    105.06 o 
   4  11 -11      742.36      702.50    110.98 o 
   5  11 -11      298.53      240.54    108.64 o 
   6  11 -11      778.28      739.18    103.84 o 
   7  11 -11      380.39      352.10    116.52 o 
   8  11 -11      798.37      750.20    104.74 o 
   9  11 -11     3272.34     3210.54    127.59 o 
  10  11 -11      362.53      370.38    102.60 o 
  11  11 -11       45.38      -16.44    116.47 o 
  12  11 -11      826.53      680.33    109.36 o 
  13  11 -11      367.47      379.83    107.25 o 
  14  11 -11       13.76      -44.11     98.41 o 
   1  12 -11      220.05      153.43    104.81 o 
   2  12 -11        2.17       33.89    103.31 o 
   3  12 -11      105.49      -20.15    103.65 o 
   4  12 -11      284.14      297.02     91.85 o 
   5  12 -11     1078.03     1238.83    109.21 o 
   6  12 -11       86.05      157.48    101.90 o 
   7  12 -11      171.71       94.08    116.63 o 
   8  12 -11      156.80      138.83    101.33 o 
   9  12 -11     1435.42     1241.07    118.09 o 
  10  12 -11     1415.04     1283.67    123.31 o 
  11  12 -11     1304.18     1223.26    121.99 o 
  12  12 -11      474.46      459.14    115.27 o 
  13  12 -11       92.17       36.80    112.39 o 
   0  13 -11      565.86      503.09    128.45 o 
   1  13 -11     1205.01     1139.52     95.15 o 
   2  13 -11      865.13      781.60     94.03 o 
   3  13 -11      698.56      725.49     93.17 o 
   4  13 -11      361.99      467.23     85.21 o 
   5  13 -11     1188.62     1127.73     87.80 o 
   6  13 -11      478.89      529.53     90.66 o 
   7  13 -11      617.93      638.87    100.89 o 
   8  13 -11     1249.75     1213.30    102.93 o 
   9  13 -11     2005.69     2018.34    119.52 o 
  10  13 -11      922.67      720.57    112.88 o 
  11  13 -11        7.96      -50.60     98.39 o 
  12  13 -11     1460.32     1102.08    112.37 o 
   1  14 -11      104.62       12.21    103.10 o 
   2  14 -11      109.60       35.14     83.47 o 
   3  14 -11      196.41       43.24     99.82 o 
   4  14 -11      134.01      123.50     88.19 o 
   5  14 -11      306.48      287.93     89.36 o 
   6  14 -11        7.92      -18.95     87.95 o 
   7  14 -11      277.69      318.85     91.99 o 
   8  14 -11       61.68      100.18     85.71 o 
   9  14 -11       96.53       -9.84     94.06 o 
  10  14 -11      244.50      225.99    107.60 o 
  11  14 -11      323.16      324.07    182.57 o 
   0  15 -11     3332.41     3067.51    298.55 o 
   1  15 -11      220.82      205.91    100.18 o 
   2  15 -11      786.78      915.08    110.23 o 
   3  15 -11      598.92      467.36    100.57 o 
   4  15 -11      359.01      372.54     89.73 o 
   5  15 -11      191.35       63.61     89.69 o 
   6  15 -11     1109.29     1111.98     99.73 o 
   7  15 -11      131.24      110.81     85.48 o 
   8  15 -11     1538.88     1404.83     99.19 o 
   9  15 -11     1474.64      998.26    177.16 o 
   1  16 -11      268.54      295.39     95.71 o 
   2  16 -11       81.97        5.82     86.80 o 
   3  16 -11      365.29      271.17     96.60 o 
   4  16 -11       68.28      -17.20     96.19 o 
   5  16 -11      262.27      225.67     85.19 o 
   6  16 -11       94.69      105.49     83.82 o 
   7  16 -11      543.50      515.24     84.31 o 
   8  16 -11      270.77      259.22    183.57 o 
   0  17 -11     2506.96     2386.00    146.39 o 
   1  17 -11      193.31      240.82     94.87 o 
   2  17 -11     1182.68     1030.79     97.79 o 
   3  17 -11       10.56       -9.32     93.03 o 
   4  17 -11      783.80      669.67     95.75 o 
   5  17 -11      325.75      227.62     76.16 o 
  16   0 -10    15746.36    15368.37    327.40 o 
  18   0 -10    12304.46    12137.92    493.34 o 
  15   1 -10      492.42      471.57    145.76 o 
  16   1 -10      874.25      896.07    137.21 o 
  17   1 -10      129.36       59.53    123.05 o 
  18   1 -10     1770.09     1648.20    133.70 o 
  19   1 -10       93.09       28.60    222.64 o 
   3   2 -10      447.38      602.58    182.74 o 
   4   2 -10     2116.15     2162.40    192.38 o 
   5   2 -10       73.16      250.08    177.58 o 
   6   2 -10     8183.54     8415.32    229.79 o 
   7   2 -10      705.45      711.65    178.75 o 
   8   2 -10     7861.36     8063.81    219.81 o 
   9   2 -10      656.31      546.05    128.36 o 
  10   2 -10    10233.01    10216.40    231.29 o 
  11   2 -10      424.52      414.85    178.25 o 
  14   2 -10     5375.17     5620.63    288.24 o 
  15   2 -10      470.86      461.34    137.67 o 
  16   2 -10     4685.38     4334.76    156.42 o 
  17   2 -10      504.31      476.48    128.08 o 
  18   2 -10     3443.14     3613.09    137.39 o 
   1   3 -10      276.67      232.07    140.11 o 
   2   3 -10      174.96      119.88    177.25 o 
   3   3 -10      343.68      310.77    177.41 o 
   4   3 -10      408.93      521.27    175.09 o 
   5   3 -10       18.20     -116.06    175.25 o 
   6   3 -10       97.75      257.06    174.26 o 
   7   3 -10      515.13      371.12    174.42 o 
   8   3 -10      347.79      327.89    174.59 o 
   9   3 -10      480.29      567.99    171.76 o 
  10   3 -10      866.74      829.71    178.75 o 
  11   3 -10      616.04      737.93    176.42 o 
  12   3 -10      454.00      439.63    119.39 o 
  13   3 -10      257.66      205.59    118.80 o 
  14   3 -10      792.28      844.34    143.69 o 
  15   3 -10      370.59      351.89    111.42 o 
  16   3 -10       79.81      198.85     91.23 o 
  17   3 -10       22.25        7.69    117.37 o 
  18   3 -10      460.66      570.46    117.19 o 
   0   4 -10    25395.59    25355.20    369.79 o 
   1   4 -10     1569.78     1468.05    148.47 o 
   2   4 -10     2740.24     2640.71    155.17 o 
   3   4 -10      752.13      755.13    141.02 o 
   4   4 -10     1042.16      820.56    150.68 o 
   5   4 -10      302.64      264.71    176.42 o 
   6   4 -10     2983.43     2961.18    190.38 o 
   7   4 -10      287.70      323.90    126.37 o 
   8   4 -10     3527.91     2975.32    192.05 o 
   9   4 -10      754.47      919.50    176.75 o 
  10   4 -10     7672.42     7374.07    370.21 o 
  11   4 -10      786.81      809.40    144.22 o 
  12   4 -10     4326.90     4420.86    160.62 o 
  13   4 -10      103.42       35.80    129.99 o 
  14   4 -10     4956.51     5212.93    140.40 o 
  15   4 -10      884.30      887.18    111.40 o 
  16   4 -10     2286.71     2390.94    116.12 o 
  17   4 -10      507.32      498.60    105.57 o 
  18   4 -10     2552.00     2642.67    110.87 o 
   1   5 -10       96.52       71.70    135.66 o 
   2   5 -10        4.23       42.83    121.87 o 
   3   5 -10       86.00       23.79    134.05 o 
   4   5 -10      256.57      194.81    114.56 o 
   5   5 -10     1962.15     1947.67    132.15 o 
   6   5 -10      273.51      113.50    122.55 o 
   7   5 -10     1649.24     1746.68    148.42 o 
   8   5 -10       86.79       60.66    106.26 o 
   9   5 -10      220.01       75.81    107.25 o 
  10   5 -10      967.95      780.26    114.96 o 
  11   5 -10      285.97      290.25    106.96 o 
  12   5 -10      887.54      797.84    114.00 o 
  13   5 -10      181.01      120.09    101.05 o 
  14   5 -10     1475.21     1380.83    129.40 o 
  15   5 -10      977.02      931.83    102.50 o 
  16   5 -10      284.74      246.52    110.62 o 
  17   5 -10      215.68      221.31    108.02 o 
  18   5 -10      861.07      851.89    108.02 o 
   0   6 -10    29342.65    29951.35    370.13 o 
   1   6 -10     3490.74     3424.17    122.71 o 
   2   6 -10     6844.51     6741.88    145.35 o 
   3   6 -10     2700.65     2738.09    131.25 o 
   4   6 -10     2667.11     2481.17    123.54 o 
   5   6 -10      341.04      303.90     96.03 o 
   6   6 -10     4300.83     3913.21    145.73 o 
   7   6 -10     1773.46     1498.69    124.86 o 
   8   6 -10     1634.58     1539.08    121.29 o 
   9   6 -10      993.78     1102.16     92.49 o 
  10   6 -10     5101.51     4760.26    126.00 o 
  11   6 -10      859.87      991.40    106.89 o 
  12   6 -10     5279.84     5485.71    141.89 o 
  13   6 -10     2080.63     2139.71    124.19 o 
  14   6 -10     7292.21     7817.88    149.62 o 
  15   6 -10     1052.08     1075.08    114.40 o 
  16   6 -10     1366.94     1172.88     97.49 o 
  17   6 -10      753.25      647.30     97.32 o 
  18   6 -10     1667.88     1413.62     93.33 o 
   1   7 -10       12.77        3.94     88.93 o 
   2   7 -10      153.49      200.46    102.02 o 
   3   7 -10      260.69      176.75    109.05 o 
   4   7 -10      106.21      104.14    108.24 o 
   5   7 -10     1146.87     1128.96    119.46 o 
   6   7 -10      374.28      368.09    111.72 o 
   7   7 -10     1663.11     1447.46    105.03 o 
   8   7 -10      496.93      600.43    115.55 o 
   9   7 -10     1167.08     1088.60    114.25 o 
  10   7 -10      391.58      434.77     83.00 o 
  11   7 -10     1938.33     1889.71    121.01 o 
  12   7 -10      258.38      248.96    121.24 o 
  13   7 -10       34.01       92.90     98.18 o 
  14   7 -10      526.01      543.73    100.89 o 
  15   7 -10       17.03       57.06    111.11 o 
  16   7 -10      224.91       76.10    109.17 o 
  17   7 -10      211.83      203.61     88.31 o 
   0   8 -10    25809.53    25422.09    389.16 o 
   1   8 -10     6925.49     6578.42    119.28 o 
   2   8 -10     4801.03     4756.56    117.36 o 
   3   8 -10     2866.91     2755.91    138.14 o 
   4   8 -10     2575.36     2358.98    100.90 o 
   5   8 -10      947.44      864.92    110.63 o 
   6   8 -10     1653.43     1483.37    113.89 o 
   7   8 -10      190.49      165.27     91.55 o 
   8   8 -10     1462.26     1270.34    116.47 o 
   9   8 -10      128.04      119.92     90.01 o 
  10   8 -10      504.82      607.04    127.05 o 
  11   8 -10      218.06      324.13    130.81 o 
  12   8 -10     2503.85     2646.42    109.80 o 
  13   8 -10      740.01      854.96    114.12 o 
  14   8 -10     1735.64     1894.06    119.53 o 
  15   8 -10      202.48      341.81     92.43 o 
  16   8 -10       82.13       11.04    102.52 o 
  17   8 -10      596.70      635.88    107.97 o 
   1   9 -10      678.83      702.80     90.86 o 
   2   9 -10      340.98      308.28     89.45 o 
   3   9 -10      577.94      533.90     93.79 o 
   4   9 -10       96.63       83.90     91.22 o 
   5   9 -10      809.90      639.34    103.60 o 
   6   9 -10      301.07      351.85    115.52 o 
   7   9 -10     1266.70     1103.00     94.12 o 
   8   9 -10      783.51      604.63     99.83 o 
   9   9 -10      598.16      749.82    129.22 o 
  10   9 -10      610.89      524.92    125.80 o 
  11   9 -10      722.06      714.11    119.09 o 
  12   9 -10        4.25      220.94    132.72 o 
  13   9 -10      740.46      588.83    109.05 o 
  14   9 -10      635.12      730.65    103.92 o 
  15   9 -10     1023.70     1112.31     94.43 o 
  16   9 -10       31.95       93.61     96.01 o 
   0  10 -10    22309.11    21537.70    791.63 o 
   1  10 -10    10261.75    10061.45    169.80 o 
   2  10 -10     5107.84     5087.20    108.78 o 
   3  10 -10     4769.37     4865.32    107.82 o 
   4  10 -10     4660.46     4437.25    105.84 o 
   5  10 -10     3160.88     2878.77     98.93 o 
   6  10 -10     3469.09     3138.74    113.25 o 
   7  10 -10      624.76      595.32    104.60 o 
   8  10 -10      125.45      183.33    104.75 o 
   9  10 -10      310.17      334.33    102.52 o 
  10  10 -10      244.14      270.37    123.63 o 
  11  10 -10     3341.68     3093.00    136.71 o 
  12  10 -10     5771.24     5783.08    142.88 o 
  13  10 -10     2627.22     2760.92    110.47 o 
  14  10 -10     4540.99     4415.83    115.41 o 
  15  10 -10     1449.99     1470.54     94.26 o 
  16  10 -10       38.08       69.54     90.76 o 
   1  11 -10      243.06      262.41     89.18 o 
   2  11 -10      189.72      273.42     88.09 o 
   3  11 -10      629.04      562.47     78.07 o 
   4  11 -10      724.86      718.84     80.17 o 
   5  11 -10      252.77      344.93     76.16 o 
   6  11 -10     1190.36     1245.35     95.53 o 
   7  11 -10     1130.63     1159.95    106.49 o 
   8  11 -10     1050.93     1087.04    110.45 o 
   9  11 -10      208.96      213.97    116.02 o 
  10  11 -10      544.77      535.41    124.58 o 
  11  11 -10      224.18       98.07    113.86 o 
  12  11 -10      115.46      749.87    122.00 o 
  13  11 -10      510.26      457.55    100.64 o 
  14  11 -10      212.39      637.82    118.70 o 
  15  11 -10     1201.59      956.54    101.87 o 
   0  12 -10     6247.52     5640.33    177.83 o 
   1  12 -10     3259.48     3029.44     97.70 o 
   2  12 -10      875.43      917.12     87.94 o 
   3  12 -10     3961.06     3831.04     92.62 o 
   4  12 -10     1886.28     2001.26     94.11 o 
   5  12 -10     1807.54     1864.49     92.19 o 
   6  12 -10     2947.88     3093.68    105.51 o 
   7  12 -10     3135.51     3373.27    102.70 o 
   8  12 -10      543.88      662.70    118.02 o 
   9  12 -10     4967.55     5542.23    136.31 o 
  10  12 -10     3066.52     2860.23    127.04 o 
  11  12 -10     8770.86     8442.40    143.71 o 
  12  12 -10     9771.65     8824.29    305.09 o 
  13  12 -10    12766.67    12407.51    156.32 o 
  14  12 -10     7183.29     5915.60    127.35 o 
   1  13 -10      240.20      225.04    105.17 o 
   2  13 -10      120.84       59.50    105.28 o 
   3  13 -10      162.30       71.29     94.87 o 
   4  13 -10      121.92      197.49     84.94 o 
   5  13 -10       53.53      136.64     91.29 o 
   6  13 -10      339.06      263.11     92.07 o 
   7  13 -10      593.85      583.96     92.51 o 
   8  13 -10      133.94      234.44     94.63 o 
   9  13 -10      133.16      137.46    113.28 o 
  10  13 -10     1922.30     1773.50    118.41 o 
  11  13 -10      196.52      166.29    117.34 o 
  12  13 -10      516.92      637.68     97.58 o 
  13  13 -10      794.21      748.72    126.00 o 
   0  14 -10     6947.08     6976.33    173.16 o 
   1  14 -10    11259.10    11690.15    132.25 o 
   2  14 -10     1041.77     1107.27     88.57 o 
   3  14 -10     4895.60     5053.30    168.96 o 
   4  14 -10     1133.79     1268.00    105.19 o 
   5  14 -10     7425.78     7857.00    123.96 o 
   6  14 -10     2704.86     2646.48    141.41 o 
   7  14 -10     4138.18     4036.78    240.75 o 
   8  14 -10      361.74      461.94    100.16 o 
   9  14 -10     4209.09     4255.39    103.03 o 
  10  14 -10      689.04      833.17    100.60 o 
  11  14 -10    10153.21     9711.58    277.71 o 
  12  14 -10     4031.26     3430.11    122.68 o 
   1  15 -10      625.59      659.55    103.75 o 
   2  15 -10      229.78      400.47     93.14 o 
   3  15 -10      135.68      165.96     84.84 o 
   4  15 -10      400.55      518.25    102.21 o 
   5  15 -10      396.37      412.75    130.53 o 
   6  15 -10      332.35      288.85     87.78 o 
   7  15 -10      220.66      163.43     81.46 o 
   8  15 -10       77.11       32.65     80.41 o 
   9  15 -10      177.20      283.50    107.85 o 
  10  15 -10     3125.38     2583.99    123.53 o 
  11  15 -10      563.95      491.64     94.66 o 
   0  16 -10     3802.41     3799.06    221.06 o 
   1  16 -10     8708.15     7955.88    135.40 o 
   2  16 -10      408.00      368.50     89.74 o 
   3  16 -10     3902.08     3810.53    101.66 o 
   4  16 -10      421.39      377.40     90.77 o 
   5  16 -10     2273.84     2175.86    104.84 o 
   6  16 -10      263.75      188.55     96.84 o 
   7  16 -10      708.33      735.87     97.95 o 
   8  16 -10       35.63       -4.53     95.97 o 
   9  16 -10      690.75      569.28     96.30 o 
  10  16 -10        6.54       53.73     82.12 o 
   1  17 -10       71.32       37.93     78.72 o 
   2  17 -10       20.97       71.02     87.18 o 
   3  17 -10       36.83       61.01     85.08 o 
   4  17 -10      134.11      101.05     95.59 o 
   5  17 -10        9.11       26.83     95.41 o 
   6  17 -10      260.59      264.85     94.80 o 
   7  17 -10       88.21      -50.69     94.06 o 
   8  17 -10        1.68      -45.95     93.27 o 
   0  18 -10     1708.56     1611.29    141.91 o 
   1  18 -10     8443.48     7564.46    333.50 o 
   2  18 -10      329.10      372.33     86.94 o 
   3  18 -10     4193.88     4114.27    141.97 o 
   4  18 -10      207.24      174.19    103.29 o 
   5  18 -10     2804.47     2467.76    129.36 o 
   6  18 -10       77.21      115.90     92.43 o 
   1  19 -10      110.13       88.05     69.16 o 
   2  19 -10       59.84      -21.28    136.18 o 
  13   0  -9      290.51      237.80    143.14 o 
  15   0  -9       11.73       92.83    171.63 o 
  17   0  -9      456.38      406.83    156.29 o 
  19   0  -9      249.37      210.21    148.43 o 
  12   1  -9       92.54      109.73    141.81 o 
  13   1  -9     2385.42     2488.64    131.13 o 
  14   1  -9      249.09      186.29    130.50 o 
  15   1  -9     1035.00     1099.56    129.20 o 
  16   1  -9      336.17      266.39    124.08 o 
  17   1  -9     3622.98     3452.70    137.56 o 
  18   1  -9       81.10       66.47    118.41 o 
  19   1  -9      840.36      793.29    108.73 o 
  20   1  -9       68.13       68.98     95.93 o 
   1   2  -9     1061.53     1134.32    196.87 o 
   2   2  -9        3.06        1.16    183.07 o 
   3   2  -9       33.92       77.15    183.73 o 
   4   2  -9      681.07      815.74    189.22 o 
   5   2  -9       89.81      111.57    178.25 o 
   6   2  -9      214.57       87.13    180.57 o 
   7   2  -9      980.71     1004.63    184.56 o 
   8   2  -9      580.31      612.89    127.20 o 
   9   2  -9     1382.17     1425.30    184.40 o 
  10   2  -9      376.14      316.92    127.53 o 
  11   2  -9      108.69      156.20    123.44 o 
  12   2  -9      128.03       64.95     95.88 o 
  13   2  -9     1917.72     1741.62     90.18 o 
  14   2  -9      146.69      188.04    113.81 o 
  15   2  -9      238.16      290.89    133.27 o 
  16   2  -9      153.56      217.11    124.53 o 
  17   2  -9       41.68      226.04    121.61 o 
  18   2  -9      154.10       52.12    106.61 o 
  19   2  -9      825.33      842.17    108.76 o 
   0   3  -9      586.01      477.87    188.72 o 
   1   3  -9     1267.03      940.74    137.43 o 
   2   3  -9      167.50      148.75    149.91 o 
   3   3  -9     3586.12     3705.60    174.66 o 
   4   3  -9       14.96      -51.71    182.74 o 
   5   3  -9     5626.46     5197.91    174.42 o 
   6   3  -9      650.37      507.30    179.74 o 
   7   3  -9      834.80      857.14    179.91 o 
   8   3  -9      164.21       50.05    126.53 o 
   9   3  -9     9811.24     9091.46    401.72 o 
  10   3  -9       66.11       27.48    142.45 o 
  11   3  -9       92.43      120.90    105.36 o 
  12   3  -9      731.12      703.59     91.70 o 
  13   3  -9     4083.49     4106.60    106.70 o 
  14   3  -9       59.90       54.64     95.65 o 
  15   3  -9      442.41      450.93    109.93 o 
  16   3  -9      134.69      221.50    105.83 o 
  17   3  -9     3190.37     3098.50    107.95 o 
  18   3  -9       77.87       43.69    110.99 o 
  19   3  -9      799.28      838.11    108.74 o 
   1   4  -9      308.48      470.51    140.94 o 
   2   4  -9     1183.68     1202.74    136.75 o 
   3   4  -9      338.79      354.68    140.23 o 
   4   4  -9       23.03       50.03     96.45 o 
   5   4  -9      173.80      270.92    105.06 o 
   6   4  -9     1977.70     1743.37    125.40 o 
   7   4  -9      953.34     1010.15    117.83 o 
   8   4  -9     4219.94     4115.00    182.40 o 
   9   4  -9     1012.81      918.18    114.80 o 
  10   4  -9       38.71      -23.42     92.61 o 
  11   4  -9       86.07      101.77     86.29 o 
  12   4  -9      160.07      183.32     82.45 o 
  13   4  -9      456.78      405.28     83.56 o 
  14   4  -9        9.10       54.05    100.61 o 
  15   4  -9      139.67      156.53    104.07 o 
  16   4  -9      241.72      258.03    101.28 o 
  17   4  -9      100.23       45.34     94.90 o 
  18   4  -9      127.01       85.68     89.97 o 
  19   4  -9      572.11      428.92     80.20 o 
   0   5  -9     3944.31     3569.25    215.66 o 
   1   5  -9     3668.26     3731.97    127.78 o 
   2   5  -9      410.10      353.61    114.48 o 
   3   5  -9     6135.14     5966.34    150.07 o 
   4   5  -9     1477.59     1620.47    105.33 o 
   5   5  -9     2184.72     2183.21    134.49 o 
   6   5  -9      441.55      357.57    123.54 o 
   7   5  -9     2892.21     2733.64    115.49 o 
   8   5  -9      469.66      580.78     90.27 o 
   9   5  -9     1227.86     1118.40    105.74 o 
  10   5  -9       78.78       97.80     94.95 o 
  11   5  -9     2273.93     2174.10    108.60 o 
  12   5  -9      586.68      556.05     95.85 o 
  13   5  -9      479.63      421.12     87.59 o 
  14   5  -9      396.97      427.08     99.02 o 
  15   5  -9      826.67      727.18    117.80 o 
  16   5  -9      264.98      164.65    104.47 o 
  17   5  -9     1385.38     1447.05    107.40 o 
  18   5  -9      140.94      255.80     98.19 o 
  19   5  -9       55.35      105.95     82.69 o 
   1   6  -9      190.77      200.76     92.93 o 
   2   6  -9      152.33      161.92    105.83 o 
   3   6  -9      630.47      770.00    115.32 o 
   4   6  -9     1561.79     1462.41    118.81 o 
   5   6  -9      854.28      791.33    101.84 o 
   6   6  -9       28.28       55.62    105.65 o 
   7   6  -9      368.87      346.44     90.79 o 
   8   6  -9     2608.65     2456.06    126.94 o 
   9   6  -9     1206.62     1001.96     96.21 o 
  10   6  -9      719.74      720.04     96.34 o 
  11   6  -9        8.62      104.09     92.94 o 
  12   6  -9       76.79       88.79     79.01 o 
  13   6  -9      472.32      501.24    120.35 o 
  14   6  -9      169.83      228.86    116.58 o 
  15   6  -9      276.54      348.31    105.63 o 
  16   6  -9       42.05      -27.52     93.84 o 
  17   6  -9       87.18       15.33    100.19 o 
  18   6  -9        3.21       61.81     96.79 o 
  19   6  -9      390.79      197.62     95.85 o 
   0   7  -9     1329.28     1403.62    137.70 o 
   1   7  -9     4758.55     4666.61    111.35 o 
   2   7  -9      728.29      723.27     95.12 o 
   3   7  -9      337.61      341.37     92.54 o 
   4   7  -9      752.73      912.22    112.06 o 
   5   7  -9     2875.90     2737.54    122.45 o 
   6   7  -9      426.76      442.24     93.01 o 
   7   7  -9      434.60      496.29    115.44 o 
   8   7  -9     1249.64     1182.12    117.59 o 
   9   7  -9     3661.78     3544.53    108.27 o 
  10   7  -9       67.44      127.13    104.99 o 
  11   7  -9     4451.32     3969.75    104.31 o 
  12   7  -9       47.21       31.11     94.16 o 
  13   7  -9      827.06      935.17    111.09 o 
  14   7  -9     1192.54     1219.73    101.40 o 
  15   7  -9      675.41      708.82    118.35 o 
  16   7  -9      324.51      302.31    112.64 o 
  17   7  -9     1089.33     1096.16     93.42 o 
  18   7  -9      139.27       64.56    101.36 o 
   1   8  -9      535.52      545.06     93.22 o 
   2   8  -9      401.18      373.83     83.13 o 
   3   8  -9      577.50      538.71     92.50 o 
   4   8  -9     2765.36     2909.82    104.92 o 
   5   8  -9     1816.54     1820.41    109.89 o 
   6   8  -9     2459.64     2207.03    117.03 o 
   7   8  -9     1221.70     1367.05    112.11 o 
   8   8  -9      386.93      325.58    100.35 o 
   9   8  -9      340.23      300.56     95.29 o 
  10   8  -9     2375.93     2246.69    117.34 o 
  11   8  -9      789.36      953.16     89.46 o 
  12   8  -9      323.09      459.77    127.92 o 
  13   8  -9      488.39      620.93    113.92 o 
  14   8  -9      334.99      407.66    110.72 o 
  15   8  -9      305.37      253.10     94.60 o 
  16   8  -9       79.10       33.66     96.35 o 
  17   8  -9      105.44       59.75     84.77 o 
  18   8  -9      159.14      141.65     96.63 o 
   0   9  -9      684.92      648.93    108.84 o 
   1   9  -9     2277.94     2200.19    102.79 o 
   2   9  -9     1669.03     1697.81     88.24 o 
   3   9  -9     6793.25     6321.70    113.64 o 
   4   9  -9     2045.05     1915.78     96.62 o 
   5   9  -9      929.08      730.35     94.87 o 
   6   9  -9      493.94      576.38     83.92 o 
   7   9  -9     3808.79     3552.12    116.86 o 
   8   9  -9      918.49      912.62    103.02 o 
   9   9  -9      734.71      704.06    102.33 o 
  10   9  -9     1654.14     1540.27     95.84 o 
  11   9  -9     6934.79     6941.39    159.60 o 
  12   9  -9     1981.39     2029.40    131.95 o 
  13   9  -9     4163.30     3853.99    121.27 o 
  14   9  -9     3035.34     3262.11    117.16 o 
  15   9  -9     1030.31     1054.83     94.77 o 
  16   9  -9      987.19     1077.81    102.88 o 
  17   9  -9      988.21     1024.61     90.69 o 
   1  10  -9      140.26      124.60     79.12 o 
   2  10  -9      558.10      549.85     82.52 o 
   3  10  -9       46.10      -12.22     71.75 o 
   4  10  -9       40.52       59.09     78.69 o 
   5  10  -9       74.93      103.96     71.48 o 
   6  10  -9      616.65      570.94     80.19 o 
   7  10  -9     1377.06     1275.64     83.60 o 
   8  10  -9     1695.31     1447.43    107.66 o 
   9  10  -9      356.16      325.96    103.64 o 
  10  10  -9     1699.22     1767.19    125.73 o 
  11  10  -9      938.00      988.04    121.81 o 
  12  10  -9     1367.95     1464.49    110.78 o 
  13  10  -9      900.36     1015.48    121.28 o 
  14  10  -9      309.81      370.97    113.12 o 
  15  10  -9      311.32      282.65     86.80 o 
  16  10  -9       16.57      -60.76     94.84 o 
  17  10  -9      386.66      348.35     86.33 o 
   0  11  -9      921.50      865.77    190.55 o 
   1  11  -9     2013.22     1989.69     94.47 o 
   2  11  -9     1199.72     1208.22     76.36 o 
   3  11  -9       77.61      107.16     87.11 o 
   4  11  -9      428.25      444.42     81.37 o 
   5  11  -9     1354.33     1431.93     93.27 o 
   6  11  -9     2207.79     2140.25     91.50 o 
   7  11  -9     1665.33     1450.06     94.65 o 
   8  11  -9     6851.38     6200.97    110.87 o 
   9  11  -9     6505.48     6831.08    149.95 o 
  10  11  -9     1200.72     1122.55    121.93 o 
  11  11  -9      745.65      761.04    118.01 o 
  12  11  -9      355.54      426.52    106.09 o 
  13  11  -9      697.38      651.00    105.66 o 
  14  11  -9      814.89      886.83    115.63 o 
  15  11  -9      629.15      489.44     96.39 o 
  16  11  -9      541.20      424.96     95.32 o 
   1  12  -9      142.54       53.93     88.08 o 
   2  12  -9      102.52       19.99     78.52 o 
   3  12  -9       67.96      193.09     89.19 o 
   4  12  -9      183.03      175.52     79.52 o 
   5  12  -9      160.64      117.33     78.13 o 
   6  12  -9      115.51       97.88     76.82 o 
   7  12  -9     1001.33      916.21     87.81 o 
   8  12  -9       61.56      -78.57    105.22 o 
   9  12  -9      473.45      543.32    115.13 o 
  10  12  -9     1317.36     1288.66    120.96 o 
  11  12  -9      173.38      246.75    116.02 o 
  12  12  -9       31.92      144.88    128.17 o 
  13  12  -9      655.38      648.52    100.35 o 
  14  12  -9      198.98      361.04    110.26 o 
  15  12  -9      561.92      505.33    109.58 o 
  16  12  -9      158.91      124.45     81.85 o 
   0  13  -9     1835.42     1654.29    108.83 o 
   1  13  -9     1620.53     1561.81     83.57 o 
   2  13  -9     1730.82     1737.46     92.02 o 
   3  13  -9     2123.25     2089.17     93.54 o 
   4  13  -9     1753.51     1753.36     83.30 o 
   5  13  -9      768.11      794.90     89.10 o 
   6  13  -9      198.62      235.69    105.75 o 
   7  13  -9      490.88      457.02     95.62 o 
   8  13  -9     4175.73     4136.15     97.25 o 
   9  13  -9     3471.12     3212.44     95.08 o 
  10  13  -9     1752.14     1905.90    105.58 o 
  11  13  -9     1616.55     1671.22    120.67 o 
  12  13  -9      166.93      134.75    113.79 o 
  13  13  -9     1667.80     1737.08    169.42 o 
  14  13  -9      732.47      545.16    101.08 o 
  15  13  -9      319.47      232.02     93.23 o 
   1  14  -9       39.45       -1.79     90.42 o 
   2  14  -9      110.73      108.03    105.13 o 
   3  14  -9       75.16       84.49    105.38 o 
   4  14  -9      127.36      250.90    105.14 o 
   5  14  -9      184.96       73.48     92.97 o 
   6  14  -9       50.21      126.26     83.68 o 
   7  14  -9      135.85       52.07     83.73 o 
   8  14  -9      340.88      403.39    108.12 o 
   9  14  -9       65.58      227.22    102.84 o 
  10  14  -9      388.90      219.54     81.88 o 
  11  14  -9      151.93      105.24     98.08 o 
  12  14  -9      136.03      149.67    128.23 o 
  13  14  -9      456.32      452.38    109.92 o 
  14  14  -9       56.75      -75.80    140.30 o 
   0  15  -9      959.40      900.10    148.52 o 
   1  15  -9      443.30      427.94     92.38 o 
   2  15  -9      676.37      649.46    111.43 o 
   3  15  -9      189.12      296.38     90.80 o 
   4  15  -9      233.59      258.49     77.38 o 
   5  15  -9      568.58      444.40    102.72 o 
   6  15  -9      338.26      252.91    102.41 o 
   7  15  -9      159.11      191.09     93.51 o 
   8  15  -9     1334.07     1451.24    102.55 o 
   9  15  -9     1718.40     1540.61    103.77 o 
  10  15  -9      826.97      787.34     82.76 o 
  11  15  -9      548.86      488.22     97.94 o 
  12  15  -9       83.16       12.73    107.66 o 
  13  15  -9      573.99      465.69    108.49 o 
   1  16  -9        8.51       29.20     89.57 o 
   2  16  -9      439.55      566.87     91.24 o 
   3  16  -9       47.59        6.79    102.04 o 
   4  16  -9       44.71      226.57     84.78 o 
   5  16  -9      295.90      265.77    101.74 o 
   6  16  -9      297.68      347.26    110.52 o 
   7  16  -9       50.97       70.69     98.57 o 
   8  16  -9      518.51      479.08     90.25 o 
   9  16  -9       60.20       23.70     79.96 o 
  10  16  -9      153.92      146.78     85.84 o 
  11  16  -9      185.82      230.06     85.41 o 
  12  16  -9      212.21      327.05     83.67 o 
   0  17  -9     2278.12     2158.04    111.23 o 
   1  17  -9      822.01      805.47    101.33 o 
   2  17  -9     5021.10     4673.34    110.81 o 
   3  17  -9      335.88      353.99    104.25 o 
   4  17  -9     1740.63     1563.11    103.18 o 
   5  17  -9      109.21       86.76     99.38 o 
   6  17  -9     1257.06     1184.24     96.14 o 
   7  17  -9      154.15      118.66     84.21 o 
   8  17  -9     1898.12     1674.49     92.79 o 
   9  17  -9      520.10      456.68     87.56 o 
  10  17  -9      908.51      868.20     87.44 o 
   1  18  -9      405.74      320.89     80.03 o 
   2  18  -9       53.57      175.58     85.47 o 
   3  18  -9       88.69      120.99     78.59 o 
   4  18  -9      196.41      195.49     96.43 o 
   5  18  -9       35.98       79.93     95.65 o 
   6  18  -9       64.72        8.15     85.81 o 
   7  18  -9      423.06      272.84     86.71 o 
   8  18  -9      138.97       42.58     76.23 o 
   9  18  -9        0.62       53.54    134.35 o 
   0  19  -9      413.49      186.29    136.81 o 
   1  19  -9      109.20      124.76     94.83 o 
   2  19  -9      894.55      828.74     97.26 o 
   3  19  -9      349.86      331.22     72.97 o 
   4  19  -9      898.26      759.62     80.45 o 
   5  19  -9      153.25      210.77     83.89 o 
   6  19  -9      111.50       83.02     71.09 o 
   1  20  -9        6.57      136.25     96.35 o 
   2  20  -9      116.63       38.40    105.12 o 
  10   0  -8    34643.70    33268.81    583.82 o 
  12   0  -8    11106.27    11367.94    253.06 o 
  14   0  -8    36314.04    36860.55    349.36 o 
  16   0  -8      732.67      798.21    152.07 o 
  18   0  -8     9768.52     9883.57    210.01 o 
  20   0  -8     3927.13     4027.05    160.78 o 
   2   1  -8      135.58      220.81    196.54 o 
   3   1  -8      463.13      516.78    196.37 o 
   4   1  -8      853.52      795.12    194.54 o 
   5   1  -8      512.56      528.09    139.17 o 
   6   1  -8      985.80      942.94    197.37 o 
   7   1  -8     1036.38     1056.18    137.68 o 
   8   1  -8      828.54      955.41    135.35 o 
   9   1  -8       40.17      -91.12    181.24 o 
  10   1  -8     1634.07     1558.57    102.94 o 
  11   1  -8      162.65       87.02     91.00 o 
  12   1  -8      820.26      886.53     87.52 o 
  13   1  -8       45.81       35.57    104.49 o 
  14   1  -8     3275.56     3352.05    125.38 o 
  15   1  -8       56.92       45.22    103.87 o 
  16   1  -8        3.29        2.45    113.24 o 
  17   1  -8        1.01      -42.15    111.37 o 
  18   1  -8     2113.77     2104.33    115.17 o 
  19   1  -8      115.70       80.88     98.54 o 
  20   1  -8      897.41      832.45    103.58 o 
   0   2  -8    34373.62    33824.39    453.60 o 
   1   2  -8     1005.59      940.04    145.26 o 
   2   2  -8      513.08      712.41    153.80 o 
   3   2  -8       95.97       90.29    189.55 o 
   4   2  -8    12341.65    11560.90    266.37 o 
   5   2  -8      773.68      624.53    143.33 o 
   6   2  -8     1952.64     1611.86    195.21 o 
   7   2  -8      158.62       67.51    127.70 o 
   8   2  -8     5374.62     5487.89    207.18 o 
   9   2  -8      295.34      259.16    134.31 o 
  10   2  -8     9450.57     9420.66    148.58 o 
  11   2  -8      943.78      794.08    105.21 o 
  12   2  -8     4222.89     4208.07    111.42 o 
  13   2  -8      839.49      780.03     93.58 o 
  14   2  -8    15067.83    14836.69    136.04 o 
  15   2  -8      488.24      541.38     73.50 o 
  16   2  -8      237.07      384.88     88.31 o 
  17   2  -8      500.51      584.89    108.67 o 
  18   2  -8     5993.23     5921.44    125.16 o 
  19   2  -8      339.03      372.86    103.50 o 
  20   2  -8     1959.24     2019.28    105.48 o 
   1   3  -8      360.20      362.17    135.74 o 
   2   3  -8        0.22       60.46    144.93 o 
   3   3  -8     1496.36     1733.87    165.10 o 
   4   3  -8      342.02      359.58    141.34 o 
   5   3  -8     4601.95     5067.34    191.13 o 
   6   3  -8      178.65      370.38    153.89 o 
   7   3  -8      376.42      348.00    154.93 o 
   8   3  -8      439.01      649.29    155.08 o 
   9   3  -8      422.43      466.88    116.07 o 
  10   3  -8      765.37      853.20     93.90 o 
  11   3  -8       85.62       40.51     83.18 o 
  12   3  -8       89.54      345.33     86.24 o 
  13   3  -8        3.13       31.10     85.36 o 
  14   3  -8     2316.36     2355.80     95.35 o 
  15   3  -8      224.48      128.39    100.67 o 
  16   3  -8       36.12      116.47     97.61 o 
  17   3  -8      170.80      235.60     97.50 o 
  18   3  -8     1087.37     1150.25     99.46 o 
  19   3  -8       90.66       72.52     79.16 o 
  20   3  -8      518.68      522.85    101.39 o 
   0   4  -8    74864.93    73317.23    592.77 o 
   1   4  -8     3754.52     3669.22    134.01 o 
   2   4  -8    10871.35     9995.55    178.53 o 
   3   4  -8     5248.19     5082.04    156.77 o 
   4   4  -8    32796.01    31869.81    573.84 o 
   5   4  -8      164.34      398.94    131.11 o 
   6   4  -8     9911.64     9678.98    282.38 o 
   7   4  -8     2960.95     2761.34    121.14 o 
   8   4  -8    16474.37    16191.35    172.43 o 
   9   4  -8     1513.85     1641.51    114.61 o 
  10   4  -8    13840.18    13854.11    162.32 o 
  11   4  -8     1020.15     1093.07    108.59 o 
  12   4  -8     4950.59     4766.93    109.02 o 
  13   4  -8     1703.65     1719.63     92.62 o 
  14   4  -8    16661.27    15793.77    217.75 o 
  15   4  -8      363.74      420.93    104.67 o 
  16   4  -8      720.41      657.62    119.48 o 
  17   4  -8      830.24      852.65    113.46 o 
  18   4  -8     5117.11     5391.91    163.15 o 
  19   4  -8      111.52      113.33     95.99 o 
  20   4  -8     1944.00     1856.02     93.26 o 
   1   5  -8      342.21      452.38    100.60 o 
   2   5  -8      428.37      561.13    121.10 o 
   3   5  -8     4832.49     5304.98    154.32 o 
   4   5  -8     1592.67     1591.40    132.18 o 
   5   5  -8    11766.33    12769.42    185.37 o 
   6   5  -8      716.04      783.17    101.09 o 
   7   5  -8      469.82      404.42    122.83 o 
   8   5  -8      372.11      299.38    120.32 o 
   9   5  -8        5.97      -13.14     99.29 o 
  10   5  -8      621.39      687.13     89.51 o 
  11   5  -8      485.16      490.66     91.64 o 
  12   5  -8      522.60      601.08     96.03 o 
  13   5  -8      384.51      328.84     86.08 o 
  14   5  -8     2453.23     2392.80    100.59 o 
  15   5  -8      150.47      244.91    118.28 o 
  16   5  -8       42.48       63.49     93.07 o 
  17   5  -8      132.84      186.44     90.01 o 
  18   5  -8     1840.37     1661.97    113.67 o 
  19   5  -8       67.98      133.95     94.49 o 
  20   5  -8      623.72      451.56     95.31 o 
   0   6  -8    21852.84    21379.03    428.82 o 
   1   6  -8     2933.36     2712.87    100.72 o 
   2   6  -8     1493.50     1335.58    100.94 o 
   3   6  -8     1168.11     1204.55     90.84 o 
   4   6  -8     8249.86     8145.80    139.84 o 
   5   6  -8     1019.32     1046.71    104.39 o 
   6   6  -8      135.93      212.52     93.19 o 
   7   6  -8     1507.76     1414.97    116.04 o 
   8   6  -8     3539.29     3846.36    133.12 o 
   9   6  -8     1524.13     1556.70    103.11 o 
  10   6  -8     4509.15     4376.80    218.79 o 
  11   6  -8      804.02      853.06     94.88 o 
  12   6  -8      144.50       47.34    100.33 o 
  13   6  -8      978.02      870.26     80.69 o 
  14   6  -8     9317.54     9418.79    291.88 o 
  15   6  -8      372.10      375.98     99.63 o 
  16   6  -8      272.65      105.43    100.57 o 
  17   6  -8     1182.55     1132.03    106.35 o 
  18   6  -8     2870.93     3007.00     97.85 o 
  19   6  -8      372.65      347.52     95.62 o 
  20   6  -8      876.86      755.96    123.56 o 
   1   7  -8     1213.20     1192.59     98.93 o 
   2   7  -8      831.55      867.26     87.64 o 
   3   7  -8      456.44      503.93     85.76 o 
   4   7  -8      496.96      503.76     93.60 o 
   5   7  -8      566.92      510.68    105.98 o 
   6   7  -8      197.33      227.86    109.40 o 
   7   7  -8     2297.20     2184.11    118.54 o 
   8   7  -8     2651.87     2519.82    128.60 o 
   9   7  -8     3254.48     3605.37    110.15 o 
  10   7  -8      353.15      472.32    103.64 o 
  11   7  -8      730.96      800.29    102.39 o 
  12   7  -8      174.39      303.31     81.30 o 
  13   7  -8      675.98      426.57     90.08 o 
  14   7  -8      754.30     1137.54     97.67 o 
  15   7  -8      862.78      816.97    103.26 o 
  16   7  -8      156.50      239.44     94.52 o 
  17   7  -8      298.55      350.60     97.56 o 
  18   7  -8      323.24      362.43     90.09 o 
  19   7  -8      379.61      308.31     88.15 o 
   0   8  -8    31836.38    31523.52    257.71 o 
   1   8  -8     8104.13     7941.65    114.46 o 
   2   8  -8     3218.37     3085.58    104.21 o 
   3   8  -8     4379.59     4284.57    110.81 o 
   4   8  -8    13953.63    13658.74    184.68 o 
   5   8  -8     1111.50     1068.92     86.60 o 
   6   8  -8     3335.10     3185.93     94.36 o 
   7   8  -8     5239.49     5085.30    117.65 o 
   8   8  -8    12778.09    12233.43    272.67 o 
   9   8  -8     4593.35     4417.71    109.35 o 
  10   8  -8    13645.20    12867.91    209.06 o 
  11   8  -8     3492.12     3660.69    125.26 o 
  12   8  -8     2905.86     2725.88    115.56 o 
  13   8  -8     2723.99     3006.29    106.77 o 
  14   8  -8    12322.58    12925.82    140.89 o 
  15   8  -8     1022.61     1098.87    104.29 o 
  16   8  -8     2384.35     2354.77    100.61 o 
  17   8  -8     1070.02     1180.04    105.24 o 
  18   8  -8     2745.43     2922.98    110.34 o 
  19   8  -8      484.53      401.40     85.57 o 
   1   9  -8      150.06      115.14     82.00 o 
   2   9  -8      530.57      515.60     91.81 o 
   3   9  -8      101.99       74.55     91.28 o 
   4   9  -8      239.48      274.28     82.11 o 
   5   9  -8      283.67      229.19     81.90 o 
   6   9  -8     1663.51     1427.30     86.17 o 
   7   9  -8     2712.84     2739.91    125.45 o 
   8   9  -8     2232.78     2078.19    110.50 o 
   9   9  -8     1226.23     1215.85    105.31 o 
  10   9  -8      328.20      451.87    107.75 o 
  11   9  -8      965.08      950.73     92.93 o 
  12   9  -8     1060.98     1121.34     88.60 o 
  13   9  -8      490.08      535.98    127.08 o 
  14   9  -8     1109.19     1230.53    111.11 o 
  15   9  -8      634.49      800.26     93.06 o 
  16   9  -8      396.69      598.55    103.84 o 
  17   9  -8      281.76      265.48     90.06 o 
  18   9  -8      649.25      641.81     96.35 o 
   0  10  -8    19875.97    19671.81    207.33 o 
   1  10  -8    10181.11    10207.36    120.67 o 
   2  10  -8     4334.83     4306.37     97.94 o 
   3  10  -8     8931.14     9149.55    113.15 o 
   4  10  -8     7887.75     7705.24    121.61 o 
   5  10  -8     2635.50     2767.08     90.85 o 
   6  10  -8     2493.42     2558.92     90.26 o 
   7  10  -8     8033.93     7768.17    116.48 o 
   8  10  -8     9357.21     8870.61    159.14 o 
   9  10  -8     7046.57     6557.83    138.26 o 
  10  10  -8     6633.32     5888.85    114.16 o 
  11  10  -8     6621.28     6391.96    113.00 o 
  12  10  -8     2368.18     2316.99    127.91 o 
  13  10  -8     5255.48     5591.57    142.79 o 
  14  10  -8     7833.28     7854.76    220.75 o 
  15  10  -8     3618.84     3455.42    121.39 o 
  16  10  -8      840.81      756.47     99.20 o 
  17  10  -8     2876.80     2973.55    106.81 o 
  18  10  -8     1710.44     1407.69     93.55 o 
   1  11  -8      348.56      310.64     79.89 o 
   2  11  -8      362.27      343.17     89.61 o 
   3  11  -8       17.04       40.97     77.83 o 
   4  11  -8      660.96      662.20     81.65 o 
   5  11  -8      411.66      477.96     89.64 o 
   6  11  -8      170.92      251.50     73.45 o 
   7  11  -8       11.88       97.92     90.97 o 
   8  11  -8     1689.69     1605.29     94.30 o 
   9  11  -8      108.46      149.19     79.23 o 
  10  11  -8     1648.16     1621.42    104.04 o 
  11  11  -8      547.75      471.24    105.68 o 
  12  11  -8      216.26      197.95    117.88 o 
  13  11  -8        3.86     -122.09    122.09 o 
  14  11  -8     1407.21     1444.01    121.39 o 
  15  11  -8      702.06      629.04    100.48 o 
  16  11  -8      334.27      256.71     86.52 o 
  17  11  -8      172.84      216.04     94.74 o 
   0  12  -8     4419.01     4653.47    145.71 o 
   1  12  -8     5081.14     5230.68     97.37 o 
   2  12  -8     1795.95     1622.53     86.20 o 
   3  12  -8     4448.37     4264.46     94.64 o 
   4  12  -8     3041.56     3112.80     89.32 o 
   5  12  -8      178.66      258.46     78.78 o 
   6  12  -8       68.67      -25.35     72.02 o 
   7  12  -8     1825.64     1838.36     95.41 o 
   8  12  -8     1807.16     1775.17     84.29 o 
   9  12  -8     1446.17     1297.94     82.43 o 
  10  12  -8     2920.50     2780.24    114.06 o 
  11  12  -8      817.13      732.03    104.98 o 
  12  12  -8      919.03      833.33    103.36 o 
  13  12  -8     1996.17     1784.85    108.31 o 
  14  12  -8     3886.62     4014.11    126.45 o 
  15  12  -8     1116.61     1225.21    114.10 o 
  16  12  -8      194.82      149.23     93.69 o 
  17  12  -8      429.58      360.38     84.11 o 
   1  13  -8      133.67      156.58     66.22 o 
   2  13  -8       31.63      151.99     71.09 o 
   3  13  -8       68.95       80.09     78.35 o 
   4  13  -8      336.83      347.20    108.31 o 
   5  13  -8      355.44      398.09     81.29 o 
   6  13  -8      375.15      357.26     87.11 o 
   7  13  -8      149.93      210.66     77.55 o 
   8  13  -8      384.62      371.84     85.62 o 
   9  13  -8      503.08      406.01     95.72 o 
  10  13  -8      170.70      472.80     94.28 o 
  11  13  -8      967.94      920.25     86.25 o 
  12  13  -8      460.58      692.83    118.07 o 
  13  13  -8      645.60      670.47     92.60 o 
  14  13  -8      980.15     1068.69    106.10 o 
  15  13  -8     1050.09      795.34     98.24 o 
  16  13  -8      396.01      520.47    108.32 o 
   0  14  -8    15246.89    14252.11    168.16 o 
   1  14  -8    21525.60    19757.47    141.52 o 
   2  14  -8     2843.84     2790.44     97.03 o 
   3  14  -8    18054.91    18025.35    307.63 o 
   4  14  -8     5236.59     4963.08    206.85 o 
   5  14  -8    11303.54    10501.19    201.47 o 
   6  14  -8     2929.22     3112.54    100.58 o 
   7  14  -8    14931.82    15553.88    317.80 o 
   8  14  -8     5431.11     5476.31    119.33 o 
   9  14  -8     9980.18     9994.29    207.02 o 
  10  14  -8     3919.58     3666.72    113.61 o 
  11  14  -8    12287.64    12805.46    210.83 o 
  12  14  -8     1975.22     1797.09    161.67 o 
  13  14  -8     8852.17     8694.95    276.05 o 
  14  14  -8     2929.39     2677.19    194.98 o 
  15  14  -8     4602.55     4051.88    162.47 o 
   1  15  -8      129.61       80.56     68.90 o 
   2  15  -8      100.98      131.87     74.85 o 
   3  15  -8       47.21      -45.66     82.34 o 
   4  15  -8      116.20      324.14     95.38 o 
   5  15  -8       99.61      152.81     92.68 o 
   6  15  -8      615.86      541.13    104.71 o 
   7  15  -8      129.40       92.70     85.01 o 
   8  15  -8     1026.10      929.40     85.27 o 
   9  15  -8      182.01      151.27     92.38 o 
  10  15  -8      694.80      621.89     93.13 o 
  11  15  -8      552.07      475.12     84.03 o 
  12  15  -8      565.91      486.65     99.29 o 
  13  15  -8      353.65      323.72     86.27 o 
  14  15  -8      683.92      449.22     94.64 o 
   0  16  -8      319.02      369.23    153.06 o 
   1  16  -8      316.68      364.20    109.97 o 
   2  16  -8      139.03       86.12     92.76 o 
   3  16  -8      876.26      977.21     94.39 o 
   4  16  -8       95.77      145.76     92.17 o 
   5  16  -8       16.08       10.38     82.86 o 
   6  16  -8      261.48      235.26    101.74 o 
   7  16  -8     1315.77     1570.31    125.76 o 
   8  16  -8      669.22      771.49     92.43 o 
   9  16  -8      931.79      883.29     90.73 o 
  10  16  -8      299.05      190.33     99.65 o 
  11  16  -8     2324.16     2077.79     87.97 o 
  12  16  -8      353.42      155.69     79.17 o 
  13  16  -8     2208.23     1909.30    117.33 o 
   1  17  -8       60.30       36.23     89.79 o 
   2  17  -8      320.41      296.48    123.77 o 
   3  17  -8       58.13       90.22     82.65 o 
   4  17  -8       57.75       95.23     91.20 o 
   5  17  -8      225.81      199.64     83.48 o 
   6  17  -8      268.21      267.86     83.03 o 
   7  17  -8      120.05       14.33     99.98 o 
   8  17  -8      355.23      414.79     98.69 o 
   9  17  -8       43.52       27.77     85.94 o 
  10  17  -8      781.65      794.12     88.04 o 
  11  17  -8      413.78      383.15     83.52 o 
  12  17  -8       72.45      209.43     75.74 o 
   0  18  -8     1713.01     1536.50    177.91 o 
   1  18  -8     9786.80     9429.79    177.69 o 
   2  18  -8      288.41      241.94     91.35 o 
   3  18  -8     8529.80     8068.77    105.54 o 
   4  18  -8      282.93      491.28     99.31 o 
   5  18  -8     4333.06     4485.58    102.28 o 
   6  18  -8      337.28      450.57     88.07 o 
   7  18  -8     4875.34     4575.85    107.93 o 
   8  18  -8      256.23      390.28     86.00 o 
   9  18  -8     2542.03     2618.71     94.96 o 
  10  18  -8      378.33      395.38     77.60 o 
   1  19  -8       55.01        2.97     79.61 o 
   2  19  -8      244.75      162.94     97.65 o 
   3  19  -8       34.62      117.06     78.27 o 
   4  19  -8       35.32       -9.43     84.75 o 
   5  19  -8      310.56      343.54     85.44 o 
   6  19  -8      142.02      182.24     77.99 o 
   7  19  -8       44.19       99.59     71.45 o 
   8  19  -8      202.78      132.16     71.03 o 
   9  19  -8      313.64      150.15    138.84 o 
   0  20  -8      290.69      310.52    110.05 o 
   1  20  -8     3823.32     3616.98     97.20 o 
   2  20  -8       56.23      111.71     77.53 o 
   3  20  -8     2608.74     2498.57     97.21 o 
   4  20  -8      501.85      395.27    130.68 o 
   5  20  -8     1226.33     1143.24     87.92 o 
   6  20  -8       48.80      223.45     92.48 o 
   9   0  -7      908.43      815.19    194.63 o 
  11   0  -7     1136.30     1167.02    168.32 o 
  13   0  -7       16.46      327.59    141.01 o 
  15   0  -7      529.63      649.84    160.93 o 
  17   0  -7      404.24      262.89    149.15 o 
  19   0  -7       36.57       97.35    143.22 o 
  21   0  -7       66.96       93.12    137.46 o 
   0   1  -7     1228.47     1192.02    223.47 o 
   1   1  -7     1790.93     1787.12    223.14 o 
   2   1  -7     2171.24     2015.25    219.48 o 
   3   1  -7    30598.28    32469.25    389.91 o 
   4   1  -7       14.91      -77.48    205.68 o 
   5   1  -7    10335.75    11074.71    278.18 o 
   6   1  -7     1354.30     1510.10    202.36 o 
   7   1  -7     6135.58     6156.48    225.63 o 
   8   1  -7       30.86      106.63    107.05 o 
   9   1  -7     2156.62     4823.02   1441.67 o 
  10   1  -7      511.46      512.50     91.67 o 
  11   1  -7     9011.82     9090.94    130.08 o 
  12   1  -7     3202.23     3001.02    100.64 o 
  13   1  -7     5481.95     5696.60    103.60 o 
  14   1  -7      571.72      504.75     78.48 o 
  15   1  -7     2520.39     2506.59    103.07 o 
  16   1  -7      320.70      421.83     90.49 o 
  17   1  -7      841.23      890.91    111.91 o 
  18   1  -7      231.55      208.99    108.23 o 
  19   1  -7     1591.86     1587.38    111.49 o 
  20   1  -7      154.38      183.59    104.18 o 
  21   1  -7     2092.24     2243.84    105.27 o 
   1   2  -7      353.49      391.93    175.65 o 
   2   2  -7       19.56       56.24    161.38 o 
   3   2  -7      796.53      839.76    174.93 o 
   4   2  -7     2030.77     2299.74    220.31 o 
   5   2  -7      439.10      376.72    139.67 o 
   6   2  -7     2324.50     2816.38    183.61 o 
   7   2  -7      919.21      954.52    160.45 o 
   8   2  -7     2540.31     2780.51    142.81 o 
   9   2  -7      835.71     2129.06    611.25 o 
  10   2  -7      794.76      869.76     95.26 o 
  11   2  -7      207.00      302.75     87.54 o 
  12   2  -7     1144.25     1185.86     91.30 o 
  13   2  -7      429.97      557.49    103.03 o 
  14   2  -7      160.64      158.01     91.21 o 
  15   2  -7      719.91      682.84     94.55 o 
  16   2  -7     1075.37      994.49     91.75 o 
  17   2  -7       86.44      139.81    112.30 o 
  18   2  -7      802.17      799.08    106.04 o 
  19   2  -7      797.20      858.18    113.22 o 
  20   2  -7      541.31      491.12     99.26 o 
  21   2  -7      101.07       31.90     96.40 o 
   0   3  -7     1599.85     1539.87    217.49 o 
   1   3  -7    31846.77    32392.89    366.55 o 
   2   3  -7      794.61      704.78    112.90 o 
   3   3  -7      264.09      284.49    145.36 o 
   4   3  -7      830.83      966.83    154.40 o 
   5   3  -7     4476.25     4523.37    226.71 o 
   6   3  -7     1667.03     1658.77    136.61 o 
   7   3  -7     3149.81     3147.18    142.05 o 
   8   3  -7      134.79      106.11    109.34 o 
   9   3  -7     6940.44     7306.68    129.86 o 
  10   3  -7       66.88       62.08     88.66 o 
  11   3  -7     1281.33     1230.59     91.80 o 
  12   3  -7      432.03      363.96     93.91 o 
  13   3  -7      668.53      624.54     98.17 o 
  14   3  -7      431.81      382.36     91.66 o 
  15   3  -7     1138.15     1049.51     99.12 o 
  16   3  -7      259.48      303.02    105.29 o 
  17   3  -7      384.10      328.14     93.22 o 
  18   3  -7      123.59      123.27     93.63 o 
  19   3  -7      779.71     1014.89     94.62 o 
  20   3  -7      197.43      264.32     87.32 o 
  21   3  -7      435.52      449.14     95.91 o 
   1   4  -7     1787.04     1846.53    117.19 o 
   2   4  -7     1644.73     1791.04    132.49 o 
   3   4  -7      243.65      300.55    129.34 o 
   4   4  -7       97.73       46.56    128.51 o 
   5   4  -7      903.39      966.65    131.88 o 
   6   4  -7     2493.82     2436.78    139.29 o 
   7   4  -7      449.24      329.80    127.64 o 
   8   4  -7      856.40      858.36    110.25 o 
   9   4  -7      165.63      202.82    105.01 o 
  10   4  -7      999.95     1065.57     90.26 o 
  11   4  -7      616.76      694.70    104.63 o 
  12   4  -7      395.56      303.16     84.74 o 
  13   4  -7      283.35      339.95     78.94 o 
  14   4  -7      641.64      626.00     89.69 o 
  15   4  -7     1177.35     1040.30     93.55 o 
  16   4  -7      326.33      336.22     97.41 o 
  17   4  -7       53.52      181.18     90.53 o 
  18   4  -7       36.95      110.90    102.09 o 
  19   4  -7      591.90      502.67    104.18 o 
  20   4  -7      104.52      260.62     95.53 o 
  21   4  -7       13.82       33.80     83.48 o 
   0   5  -7      186.43      146.44    154.00 o 
   1   5  -7    11068.97    11661.33    163.05 o 
   2   5  -7     1770.74     1662.81    111.01 o 
   3   5  -7     5306.80     5051.33    117.30 o 
   4   5  -7      238.64      262.88    126.61 o 
   5   5  -7      517.63      514.36    119.87 o 
   6   5  -7      342.97      398.67    119.26 o 
   7   5  -7     7800.55     7070.95    148.16 o 
   8   5  -7     1292.26     1313.91    119.19 o 
   9   5  -7     1357.47     1335.88    102.23 o 
  10   5  -7     1481.49     1465.08    104.10 o 
  11   5  -7     3040.84     2729.64    101.11 o 
  12   5  -7      348.53      415.96     92.68 o 
  13   5  -7      735.08      924.04     86.10 o 
  14   5  -7      279.55      313.84     89.01 o 
  15   5  -7      841.66      911.62     81.44 o 
  16   5  -7      614.70      758.23    105.27 o 
  17   5  -7      422.07      380.72    101.35 o 
  18   5  -7      408.13      569.66     90.37 o 
  19   5  -7      618.62      564.33     82.75 o 
  20   5  -7       58.03       84.56     94.85 o 
  21   5  -7      495.28      531.79     88.30 o 
   1   6  -7      785.20      916.96    103.41 o 
   2   6  -7     2510.09     2554.46    109.98 o 
   3   6  -7     1796.75     1785.49     95.29 o 
   4   6  -7     1749.69     1763.56    104.55 o 
   5   6  -7     1198.05     1235.92    123.97 o 
   6   6  -7     1419.39     1515.86    128.01 o 
   7   6  -7      130.80      230.70    106.17 o 
   8   6  -7      643.13      620.89    113.31 o 
   9   6  -7      299.66      398.00    104.99 o 
  10   6  -7      221.79      164.51    102.04 o 
  11   6  -7      355.36      469.99     81.24 o 
  12   6  -7     1896.58     1845.40     99.00 o 
  13   6  -7      932.62      796.23     97.56 o 
  14   6  -7      137.44       83.69     80.60 o 
  15   6  -7        5.91      216.85     98.62 o 
  16   6  -7      110.14      182.34    102.61 o 
  17   6  -7       51.96        0.33     93.38 o 
  18   6  -7      314.73      193.81     98.91 o 
  19   6  -7      236.75      271.26     86.70 o 
  20   6  -7      359.90      314.27     96.33 o 
   0   7  -7      929.75      962.61    120.20 o 
   1   7  -7     6292.84     6543.79    121.30 o 
   2   7  -7     1265.99     1093.47     93.08 o 
   3   7  -7     3081.60     3361.00    111.12 o 
   4   7  -7      775.38      762.91    100.51 o 
   5   7  -7     5583.92     5302.24    106.93 o 
   6   7  -7     3026.80     2983.94    104.46 o 
   7   7  -7       42.92      104.21     89.35 o 
   8   7  -7      118.86      111.32    104.32 o 
   9   7  -7     1637.95     1458.95     96.84 o 
  10   7  -7     1003.01     1035.92     95.92 o 
  11   7  -7     1709.00     1697.82    126.67 o 
  12   7  -7      329.42      261.70    106.93 o 
  13   7  -7     6597.69     6410.00    115.99 o 
  14   7  -7      592.45      518.54     77.98 o 
  15   7  -7      135.45      268.50    105.14 o 
  16   7  -7       54.34      221.69    101.17 o 
  17   7  -7      112.81      241.25     91.35 o 
  18   7  -7       61.03      112.33     97.76 o 
  19   7  -7       41.88      -42.85     85.19 o 
  20   7  -7      165.50      143.73     92.89 o 
   1   8  -7      564.33      644.46     82.49 o 
   2   8  -7     2224.52     2457.51    104.78 o 
   3   8  -7      325.49      282.62     95.90 o 
   4   8  -7      514.39      636.25     85.87 o 
   5   8  -7     2053.22     1962.90    100.47 o 
   6   8  -7      415.20      341.81     84.34 o 
   7   8  -7      218.98      196.28     82.75 o 
   8   8  -7       17.19       41.34     89.32 o 
   9   8  -7      382.83      488.95    103.48 o 
  10   8  -7      111.37       78.86    107.50 o 
  11   8  -7     1130.97     1000.04    104.05 o 
  12   8  -7      705.62      633.27     88.97 o 
  13   8  -7       88.57      322.79     91.33 o 
  14   8  -7      740.96      612.44     87.41 o 
  15   8  -7     1224.20     1307.72    158.15 o 
  16   8  -7      881.00     1004.16     93.56 o 
  17   8  -7      198.81      185.25     99.99 o 
  18   8  -7       16.86       45.39     97.22 o 
  19   8  -7      214.97       46.25    105.28 o 
  20   8  -7      210.32      175.75     93.30 o 
   0   9  -7     1632.78     1250.00    136.90 o 
   1   9  -7     1279.25     1059.67     87.07 o 
   2   9  -7     1534.12     1468.25     89.13 o 
   3   9  -7     4319.89     4571.30    108.05 o 
   4   9  -7     1408.91     1400.71     96.47 o 
   5   9  -7     1181.05     1258.86     95.57 o 
   6   9  -7     1780.58     1665.89     97.36 o 
   7   9  -7     1090.83      999.29     78.49 o 
   8   9  -7      874.71      828.47     93.43 o 
   9   9  -7     1941.93     1927.16    109.97 o 
  10   9  -7     1151.18     1253.55    105.98 o 
  11   9  -7     2663.81     2445.82    170.50 o 
  12   9  -7     4149.37     3904.18    168.22 o 
  13   9  -7     7023.53     6487.21    396.07 o 
  14   9  -7      381.33      546.89    121.88 o 
  15   9  -7      892.61      714.52     94.26 o 
  16   9  -7      955.80     1016.30     97.16 o 
  17   9  -7     1609.28     1610.20    103.68 o 
  18   9  -7      369.11      244.74     87.14 o 
  19   9  -7      216.24      324.58     83.71 o 
   1  10  -7      175.02      306.72     82.53 o 
   2  10  -7      545.57      730.84     76.21 o 
   3  10  -7      642.29      655.70     85.13 o 
   4  10  -7      739.46      692.44     84.69 o 
   5  10  -7      818.73      929.73     77.59 o 
   6  10  -7      204.63      130.50     83.03 o 
   7  10  -7      563.37      541.78     93.76 o 
   8  10  -7     1338.48     1217.33     83.72 o 
   9  10  -7      438.45      441.00     81.05 o 
  10  10  -7      316.20      310.06    100.07 o 
  11  10  -7     3656.80     3472.03    115.62 o 
  12  10  -7     1065.89     1011.67    101.11 o 
  13  10  -7      296.03      507.55    122.02 o 
  14  10  -7      116.44      285.82    118.41 o 
  15  10  -7      917.20     1006.83    103.61 o 
  16  10  -7      445.89      472.53     81.41 o 
  17  10  -7      245.30      202.45     98.41 o 
  18  10  -7      244.98      137.69     96.26 o 
  19  10  -7      245.92      381.11     75.84 o 
   0  11  -7     2606.73     2417.80    104.82 o 
   1  11  -7     6605.73     6531.60    121.61 o 
   2  11  -7     3393.43     3208.89     99.84 o 
   3  11  -7     2325.69     2197.48     77.30 o 
   4  11  -7      464.74      313.03     69.43 o 
   5  11  -7     3064.25     2728.75     90.53 o 
   6  11  -7     2346.50     2132.39     88.34 o 
   7  11  -7     1118.76     1008.04     76.76 o 
   8  11  -7      933.02      911.64     84.79 o 
   9  11  -7     2882.72     2587.80     91.17 o 
  10  11  -7      630.09      725.49     75.62 o 
  11  11  -7      629.86      569.40     99.35 o 
  12  11  -7      743.81      909.60    115.39 o 
  13  11  -7     2745.76     2963.58    128.01 o 
  14  11  -7      602.04      627.18    117.05 o 
  15  11  -7     1063.91     1085.90    120.61 o 
  16  11  -7       92.64      177.17     97.68 o 
  17  11  -7      507.65      491.76     80.27 o 
  18  11  -7      196.61      202.91     93.99 o 
   1  12  -7       92.70      215.21     73.93 o 
   2  12  -7     1442.57     1541.17     79.01 o 
   3  12  -7      110.68      101.40     89.19 o 
   4  12  -7      570.16      393.73     74.63 o 
   5  12  -7     1359.07     1379.02     76.66 o 
   6  12  -7      603.76      647.78     75.36 o 
   7  12  -7      236.60      226.04     78.31 o 
   8  12  -7       91.24       58.66     97.55 o 
   9  12  -7     1120.82     1338.11     84.86 o 
  10  12  -7      748.99      637.04     79.70 o 
  11  12  -7      283.54      304.52     93.53 o 
  12  12  -7      171.07      250.48    118.56 o 
  13  12  -7      163.10       87.22    117.44 o 
  14  12  -7      445.32      422.83    118.74 o 
  15  12  -7      175.87      345.53    112.66 o 
  16  12  -7       15.22      -24.86    110.30 o 
  17  12  -7      165.34      311.65     95.34 o 
  18  12  -7      110.64      163.11     74.35 o 
   0  13  -7     6625.68     6627.59    150.93 o 
   1  13  -7     3149.75     3263.72    109.85 o 
   2  13  -7     1472.49     1331.07     84.18 o 
   3  13  -7      234.99      250.03     72.80 o 
   4  13  -7      119.64       46.30     72.84 o 
   5  13  -7      712.91      703.74     89.05 o 
   6  13  -7     1095.07     1013.44     75.28 o 
   7  13  -7     2728.43     2683.11     90.72 o 
   8  13  -7     6631.79     5987.69    148.05 o 
   9  13  -7     2514.01     2369.40     86.48 o 
  10  13  -7     3568.26     3779.19    115.83 o 
  11  13  -7     2019.73     2133.67    173.70 o 
  12  13  -7      625.87      637.71     86.29 o 
  13  13  -7      552.14      610.73    101.50 o 
  14  13  -7     1619.51     1563.14    224.05 o 
  15  13  -7     1529.25     1564.87    136.22 o 
  16  13  -7     1766.56     1732.80    133.34 o 
  17  13  -7      846.39      677.10    124.35 o 
   1  14  -7      221.10      238.54     67.26 o 
   2  14  -7      100.23      162.27     71.73 o 
   3  14  -7      232.15      247.32     71.44 o 
   4  14  -7       26.76      133.39     77.27 o 
   5  14  -7      289.47      303.05     73.97 o 
   6  14  -7       56.47       -7.07     71.22 o 
   7  14  -7      693.46      697.35     78.91 o 
   8  14  -7      237.05      250.58     85.25 o 
   9  14  -7      371.19      407.70     86.97 o 
  10  14  -7      321.87      274.28     86.33 o 
  11  14  -7      428.43      371.32    103.63 o 
  12  14  -7       94.72      259.70     92.83 o 
  13  14  -7     1404.81     1438.47    102.93 o 
  14  14  -7      171.82      137.49    111.29 o 
  15  14  -7      306.43      324.03    109.90 o 
  16  14  -7      389.48      242.49    108.73 o 
   0  15  -7     1399.95     1444.36    146.16 o 
   1  15  -7     1148.61     1171.67     83.05 o 
   2  15  -7      236.60      155.96     75.72 o 
   3  15  -7     1136.08     1083.89     80.90 o 
   4  15  -7      144.78      293.05     85.50 o 
   5  15  -7      447.26      460.56     85.63 o 
   6  15  -7     1760.19     1575.99     75.85 o 
   7  15  -7       29.66      -71.14    106.20 o 
   8  15  -7      201.49      187.46     86.21 o 
   9  15  -7      781.89      670.83     94.97 o 
  10  15  -7      350.38      319.92    103.17 o 
  11  15  -7      358.34      360.59     90.36 o 
  12  15  -7     1545.70     1404.24     81.24 o 
  13  15  -7     2599.01     2274.34    105.08 o 
  14  15  -7       74.09       29.07     87.62 o 
  15  15  -7      164.70       28.39    124.62 o 
   1  16  -7      108.11       88.49     75.59 o 
   2  16  -7     1154.99     1146.18    109.31 o 
   3  16  -7      307.30      278.65     88.56 o 
   4  16  -7      600.75      453.04     87.45 o 
   5  16  -7      175.39      265.96     85.16 o 
   6  16  -7      213.34      236.63     93.18 o 
   7  16  -7      192.88      264.19     83.38 o 
   8  16  -7     1284.18     1382.91     88.09 o 
   9  16  -7      325.30      485.42    103.59 o 
  10  16  -7      265.40      442.51    100.57 o 
  11  16  -7      638.94      733.03    104.49 o 
  12  16  -7       26.66       42.68     80.19 o 
  13  16  -7       28.98      108.28     78.44 o 
  14  16  -7      841.35      659.68    104.62 o 
   0  17  -7     1096.67     1288.33    148.56 o 
   1  17  -7      215.99      249.13     84.38 o 
   2  17  -7       53.09       16.46     91.56 o 
   3  17  -7      325.18      327.73     84.57 o 
   4  17  -7      169.24       86.54     90.80 o 
   5  17  -7      173.63      144.01     84.22 o 
   6  17  -7      368.32      251.63     91.85 o 
   7  17  -7      290.83      292.05     92.61 o 
   8  17  -7     1130.31     1081.66     86.33 o 
   9  17  -7      224.11      247.82    100.09 o 
  10  17  -7      495.90      405.23    100.54 o 
  11  17  -7       67.07      186.87     80.14 o 
  12  17  -7     1943.43     1986.21     86.07 o 
  13  17  -7      546.45      479.06    110.54 o 
   1  18  -7      342.42      379.08     82.20 o 
   2  18  -7       63.64       90.62     90.28 o 
   3  18  -7      411.74      351.99     92.83 o 
   4  18  -7       79.74       -6.70    121.34 o 
   5  18  -7      296.40      152.53    101.24 o 
   6  18  -7       25.55       61.49     81.32 o 
   7  18  -7       39.98       22.00     81.77 o 
   8  18  -7      157.25      159.71     89.62 o 
   9  18  -7      418.66      186.45     98.11 o 
  10  18  -7      362.64      132.17     97.26 o 
  11  18  -7       85.04      182.67     77.76 o 
  12  18  -7       36.48        2.86     76.81 o 
   0  19  -7     1127.23      778.01    142.53 o 
   1  19  -7      173.56      343.57     93.29 o 
   2  19  -7      718.35      795.14     75.89 o 
   3  19  -7      361.09      295.06     99.56 o 
   4  19  -7      399.59      579.26    132.57 o 
   5  19  -7       42.81        4.47     74.52 o 
   6  19  -7      936.83      838.44     91.07 o 
   7  19  -7      259.36      203.71     96.42 o 
   8  19  -7      355.20      279.10     96.55 o 
   9  19  -7       16.35       -4.14     86.58 o 
  10  19  -7      288.79      260.10     90.83 o 
   1  20  -7        3.84        7.86     86.16 o 
   2  20  -7       56.26      134.77     72.35 o 
   3  20  -7      547.22      487.98     80.12 o 
   4  20  -7      230.39       40.54     96.00 o 
   5  20  -7      150.92       83.04     95.65 o 
   6  20  -7       15.41       27.25     85.94 o 
   7  20  -7        7.10      -77.35     77.35 o 
   8  20  -7      668.67      553.49     88.68 o 
   0  21  -7     2507.97     2238.78    157.38 o 
   1  21  -7      184.31      158.38     76.99 o 
   2  21  -7     1271.06     1053.62     80.98 o 
   3  21  -7       62.12      138.23     83.09 o 
   4  21  -7      341.89      386.83    108.72 o 
   5  21  -7       86.19      110.11     92.57 o 
   4   0  -6    54234.19    53553.68    465.24 o 
   6   0  -6    68372.10    67497.96    457.42 o 
   8   0  -6     5829.74     5338.00    143.44 o 
  10   0  -6    26040.83    25056.07    257.02 o 
  12   0  -6    21168.06    21044.70    255.97 o 
  14   0  -6    17609.20    16880.80    277.01 o 
  16   0  -6     1861.18     2012.46    141.23 o 
  18   0  -6     5238.97     5666.33    176.31 o 
  20   0  -6     7328.23     8667.75    182.05 o 
  22   0  -6     5469.96     5357.03    166.28 o 
   1   1  -6     1504.08     1462.53    166.87 o 
   2   1  -6     2594.98     2430.10    236.94 o 
   3   1  -6     4627.60     4816.31    199.20 o 
   4   1  -6     2734.02     2798.90    174.75 o 
   5   1  -6      643.22      737.09    209.67 o 
   6   1  -6     1959.44     2060.71    191.95 o 
   7   1  -6     7196.97     7848.66    185.20 o 
   8   1  -6      450.21      468.95    105.06 o 
   9   1  -6      487.42      660.70    114.62 o 
  10   1  -6     2163.95     2083.89    112.54 o 
  11   1  -6      686.15      743.83     89.04 o 
  12   1  -6     1087.20     1299.36     90.06 o 
  13   1  -6       40.06      -20.61     86.61 o 
  14   1  -6     3086.65     3088.90    105.72 o 
  15   1  -6      466.54      383.20     92.09 o 
  16   1  -6       33.86       82.11     98.06 o 
  17   1  -6      248.79      323.07     89.25 o 
  18   1  -6     1036.37      911.56    113.92 o 
  19   1  -6      109.35      286.14    104.98 o 
  20   1  -6     1025.04      963.25    104.43 o 
  21   1  -6      134.58      103.71     89.44 o 
  22   1  -6      984.09      960.79    100.41 o 
   0   2  -6    10274.80     9508.74    351.34 o 
   1   2  -6      582.43      717.39    156.30 o 
   2   2  -6    10024.41    10728.50    209.99 o 
   3   2  -6       63.35      570.55    157.31 o 
   4   2  -6     9274.28     8602.97    231.64 o 
   5   2  -6     1489.59     1701.59    177.59 o 
   6   2  -6    11702.13    12163.57    198.54 o 
   7   2  -6     2264.38     2195.67    124.91 o 
   8   2  -6     4870.98     4513.42    118.78 o 
   9   2  -6     2690.09     2411.88    102.78 o 
  10   2  -6     4653.09     4234.11    112.32 o 
  11   2  -6     1670.45     1496.71     91.74 o 
  12   2  -6     6733.63     6644.79    118.44 o 
  13   2  -6      604.35      638.39     87.72 o 
  14   2  -6    10265.22    10288.29    128.44 o 
  15   2  -6       61.10      106.18     87.05 o 
  16   2  -6       58.00       16.91     87.30 o 
  17   2  -6      105.76       95.80    106.40 o 
  18   2  -6     1418.75     1608.33    107.44 o 
  19   2  -6       67.26      197.90    118.60 o 
  20   2  -6     3539.83     3689.36    134.47 o 
  21   2  -6       47.83       19.49     97.31 o 
  22   2  -6     2559.18     2519.14    105.43 o 
   1   3  -6     3127.21     3209.35    161.39 o 
   2   3  -6     9761.89     9188.27    191.85 o 
   3   3  -6     2236.50     1975.60    149.42 o 
   4   3  -6    18617.36    17822.87    270.99 o 
   5   3  -6     1927.13     1822.64    148.25 o 
   6   3  -6     5501.49     5220.61    173.14 o 
   7   3  -6      663.34      728.86    123.96 o 
   8   3  -6      792.93      605.25     95.27 o 
   9   3  -6     1753.61     2113.56    115.13 o 
  10   3  -6      553.77      876.95     89.78 o 
  11   3  -6      116.94       61.55     94.71 o 
  12   3  -6      467.70      573.78     91.57 o 
  13   3  -6       62.28       15.02     79.17 o 
  14   3  -6     1309.77     1430.38     85.38 o 
  15   3  -6      929.56      991.46     89.84 o 
  16   3  -6     1155.56     1145.80     89.40 o 
  17   3  -6      305.35      221.71    105.50 o 
  18   3  -6      729.37      945.75     94.12 o 
  19   3  -6      119.10      204.26     91.70 o 
  20   3  -6      902.26      815.13     95.39 o 
  21   3  -6       32.60       87.01    109.55 o 
  22   3  -6      712.22      629.37     98.04 o 
   0   4  -6    53546.41    48899.16    372.96 o 
   1   4  -6     2736.06     2627.70    125.99 o 
   2   4  -6     8531.92     7827.49    146.21 o 
   3   4  -6     2490.89     2907.29    150.42 o 
   4   4  -6     9078.01     7951.71    164.98 o 
   5   4  -6      993.26     1111.86    130.78 o 
   6   4  -6    29013.15    27594.28    395.59 o 
   7   4  -6     4171.91     4191.96    131.54 o 
   8   4  -6     5801.98     5407.14    149.97 o 
   9   4  -6     2750.35     2653.16    111.30 o 
  10   4  -6    10155.71    10002.87    126.07 o 
  11   4  -6     1345.34     1306.43    100.59 o 
  12   4  -6     9299.37     9270.14    194.30 o 
  13   4  -6     1228.13     1278.17    102.14 o 
  14   4  -6     7404.79     7339.29    108.21 o 
  15   4  -6       78.49       59.99     87.79 o 
  16   4  -6      642.44      670.46     86.32 o 
  17   4  -6        8.28       55.65     96.16 o 
  18   4  -6     4044.67     4312.65    104.09 o 
  19   4  -6      126.68       97.11    101.34 o 
  20   4  -6     4136.02     4507.90    101.34 o 
  21   4  -6      401.83      365.08     86.98 o 
   1   5  -6     2061.14     2009.95    113.80 o 
   2   5  -6     9154.54     8867.54    133.98 o 
   3   5  -6     1811.01     1952.43    104.67 o 
   4   5  -6     4985.64     4325.62    107.09 o 
   5   5  -6    12049.84    12744.96    184.79 o 
   6   5  -6     9136.29     9115.80    159.03 o 
   7   5  -6     9176.55     8883.76    163.15 o 
   8   5  -6      571.81      738.57    120.33 o 
   9   5  -6      425.64      310.43    107.48 o 
  10   5  -6     4776.10     4652.45    132.52 o 
  11   5  -6     1319.45     1383.52     86.06 o 
  12   5  -6      132.77      315.20     90.08 o 
  13   5  -6      265.93      338.94     88.55 o 
  14   5  -6     1092.17     1153.63     82.79 o 
  15   5  -6     1549.15     1527.66     94.14 o 
  16   5  -6      489.16      427.31     70.99 o 
  17   5  -6      379.90      450.30    104.29 o 
  18   5  -6      419.65      687.46    102.26 o 
  19   5  -6      459.49      415.72     88.57 o 
  20   5  -6     1139.40     1010.97    100.26 o 
  21   5  -6      420.05      452.60     85.49 o 
   0   6  -6    59609.23    58484.39    508.55 o 
   1   6  -6     6513.69     6634.14    121.72 o 
   2   6  -6     9380.48     9245.86    131.96 o 
   3   6  -6     6588.96     6845.24    120.26 o 
   4   6  -6    26660.16    26073.23    267.48 o 
   5   6  -6     9276.99     9224.65    120.26 o 
   6   6  -6    32304.18    32958.63    392.01 o 
   7   6  -6     7938.23     7757.29    151.04 o 
   8   6  -6    19937.03    19090.13    179.33 o 
   9   6  -6     5488.87     5606.86    118.03 o 
  10   6  -6    28936.38    28391.00    344.89 o 
  11   6  -6     6115.18     6153.98    128.96 o 
  12   6  -6     4842.20     5226.75    109.11 o 
  13   6  -6     1673.75     1803.37     94.34 o 
  14   6  -6     8161.27     7975.92    295.20 o 
  15   6  -6      216.79      195.10     86.83 o 
  16   6  -6     1938.48     1992.60    105.80 o 
  17   6  -6     1250.86     1334.68    101.57 o 
  18   6  -6     3867.01     4084.53    116.11 o 
  19   6  -6      754.78      834.85     91.37 o 
  20   6  -6     4654.46     4842.10    253.17 o 
  21   6  -6     1181.84      989.73     90.72 o 
   1   7  -6     4872.08     5458.36    125.03 o 
   2   7  -6     3955.60     3962.46    112.57 o 
   3   7  -6     1161.72     1214.99     96.90 o 
   4   7  -6     4193.32     4135.19    107.30 o 
   5   7  -6     7085.14     7064.15    109.03 o 
   6   7  -6     1255.93     1347.55     86.97 o 
   7   7  -6     1856.16     1845.29     94.53 o 
   8   7  -6     4738.26     5136.13    134.32 o 
   9   7  -6      409.09      472.31    105.65 o 
  10   7  -6     1351.80     1722.09    112.69 o 
  11   7  -6      859.34      824.54    105.12 o 
  12   7  -6     1606.05     1780.09    108.93 o 
  13   7  -6     1328.50     1166.36     92.57 o 
  14   7  -6     2247.62     2448.82     97.39 o 
  15   7  -6      565.84      639.92     77.62 o 
  16   7  -6      409.03      610.81     96.08 o 
  17   7  -6      228.09      317.08     91.30 o 
  18   7  -6      915.10     1019.34     87.41 o 
  19   7  -6     1439.07     1370.22    102.15 o 
  20   7  -6      971.64      879.71     83.12 o 
  21   7  -6      325.22      251.57     93.24 o 
   0   8  -6     2538.77     2054.34    149.55 o 
   1   8  -6     2897.19     2602.75     99.56 o 
   2   8  -6     5004.74     4691.15    106.12 o 
   3   8  -6     2334.52     2004.28     95.17 o 
   4   8  -6     5845.89     5690.17    109.63 o 
   5   8  -6     3793.69     3610.77    111.38 o 
   6   8  -6    15283.63    14597.00    258.07 o 
   7   8  -6    17718.66    17753.56    161.13 o 
   8   8  -6    44768.48    43919.33    524.18 o 
   9   8  -6     9693.68     9708.86    140.92 o 
  10   8  -6    21821.65    21058.85    665.19 o 
  11   8  -6     8328.91     8533.88    123.33 o 
  12   8  -6     8451.79     8190.34    120.90 o 
  13   8  -6     4314.47     4042.49    126.54 o 
  14   8  -6    10535.81    10393.37    209.78 o 
  15   8  -6     1324.71     1302.11     81.69 o 
  16   8  -6     2530.12     2664.17    117.28 o 
  17   8  -6     2178.33     2447.35    108.79 o 
  18   8  -6     6033.36     5893.62    102.06 o 
  19   8  -6     2189.22     2126.74     95.99 o 
  20   8  -6     4323.10     4124.96    100.05 o 
   1   9  -6      120.82      151.24     96.98 o 
   2   9  -6      998.77     1206.45     92.45 o 
   3   9  -6     2035.49     2283.87     88.70 o 
   4   9  -6      591.20      473.45     97.47 o 
   5   9  -6       34.34      -18.90     70.31 o 
   6   9  -6     3178.11     3101.12     88.75 o 
   7   9  -6      408.64      401.03     77.66 o 
   8   9  -6     1754.75     1787.28     89.58 o 
   9   9  -6     1684.18     1729.31     96.71 o 
  10   9  -6     4005.52     3924.99    107.07 o 
  11   9  -6     1811.05     1694.78    109.33 o 
  12   9  -6      879.14      761.49    103.09 o 
  13   9  -6      349.97      409.04     89.64 o 
  14   9  -6     5299.37     4702.63    108.28 o 
  15   9  -6     1397.97     1554.11    108.80 o 
  16   9  -6     1134.27     1183.34    105.34 o 
  17   9  -6      496.77      514.05     92.04 o 
  18   9  -6     1912.76     1944.51     95.40 o 
  19   9  -6      449.77      567.97     98.29 o 
  20   9  -6     1415.47     1117.58     99.36 o 
   0  10  -6    20488.48    19835.42    603.99 o 
   1  10  -6     5626.23     5564.66    110.97 o 
   2  10  -6     2142.72     1996.53     91.71 o 
   3  10  -6     8929.35     8673.53    107.12 o 
   4  10  -6     6086.79     5986.60     99.00 o 
   5  10  -6    10522.88    10870.76    159.38 o 
   6  10  -6    20293.76    19673.63    139.23 o 
   7  10  -6    17996.68    17883.57    222.09 o 
   8  10  -6    15705.43    15925.44    237.60 o 
   9  10  -6    18856.10    18892.06    135.35 o 
  10  10  -6    16766.88    15708.13    330.60 o 
  11  10  -6     8493.57     8325.83    298.36 o 
  12  10  -6     3578.66     3481.64    107.35 o 
  13  10  -6     4258.75     4145.50    115.25 o 
  14  10  -6     1283.67     1468.48    126.13 o 
  15  10  -6     2402.96     2495.16    125.46 o 
  16  10  -6     1498.18     1448.62     96.62 o 
  17  10  -6     3902.56     3926.92     95.66 o 
  18  10  -6     3500.16     3528.59    108.21 o 
  19  10  -6     2767.24     2641.13    138.24 o 
  20  10  -6     1817.53     1412.17    143.99 o 
   1  11  -6     1341.27     1347.04     86.98 o 
   2  11  -6       83.82       80.14     91.31 o 
   3  11  -6      223.29      183.96     74.60 o 
   4  11  -6      737.66      914.30     77.60 o 
   5  11  -6      214.69      263.56    100.63 o 
   6  11  -6     2018.70     2015.72     88.77 o 
   7  11  -6      125.70      135.97     80.87 o 
   8  11  -6     1294.70     1556.16     86.79 o 
   9  11  -6       75.95      127.25     67.71 o 
  10  11  -6     1073.49     1073.62     92.64 o 
  11  11  -6      540.31      497.26     69.47 o 
  12  11  -6       91.08      133.92     84.85 o 
  13  11  -6      383.08      347.51    103.15 o 
  14  11  -6     1558.65     1462.48    123.27 o 
  15  11  -6     1021.30     1142.86    119.44 o 
  16  11  -6     1092.57     1016.40    104.25 o 
  17  11  -6      149.84      116.26     90.23 o 
  18  11  -6      484.81      496.40     79.69 o 
  19  11  -6       17.78       61.46     75.86 o 
   0  12  -6    10169.60    10241.70    200.36 o 
   1  12  -6    10720.29    10582.67    117.81 o 
   2  12  -6     2232.54     2319.54     88.64 o 
   3  12  -6     4968.56     4979.08     97.48 o 
   4  12  -6     5214.67     5066.56     92.55 o 
   5  12  -6     5516.83     5709.44    132.26 o 
   6  12  -6     1639.64     1670.42     75.43 o 
   7  12  -6     6269.92     6574.31    131.20 o 
   8  12  -6     7224.32     7296.25    143.57 o 
   9  12  -6     5019.11     4995.87    119.83 o 
  10  12  -6     3619.19     3527.60    100.16 o 
  11  12  -6      831.77      843.86     78.14 o 
  12  12  -6     1034.39      975.87     87.14 o 
  13  12  -6      199.27      329.60    118.81 o 
  14  12  -6      402.47      324.96    119.38 o 
  15  12  -6       11.46      110.25    101.83 o 
  16  12  -6      985.14      891.50    117.03 o 
  17  12  -6     1875.23     1646.08    122.23 o 
  18  12  -6      650.97      656.54    100.08 o 
   1  13  -6      129.56      229.31     73.55 o 
   2  13  -6      170.94      209.03     72.86 o 
   3  13  -6      221.64      248.47     72.70 o 
   4  13  -6      450.71      487.87     80.55 o 
   5  13  -6      240.75      254.88     73.34 o 
   6  13  -6     2144.45     1820.87     85.86 o 
   7  13  -6      735.94      608.45     90.73 o 
   8  13  -6      638.76      771.58     75.45 o 
   9  13  -6      631.71      707.79     82.70 o 
  10  13  -6      688.05      473.42     75.38 o 
  11  13  -6      883.94      919.93     90.74 o 
  12  13  -6     1643.33     1636.05    161.16 o 
  13  13  -6       97.99      161.50    100.35 o 
  14  13  -6      865.36      974.54    103.90 o 
  15  13  -6       83.09      139.04     96.96 o 
  16  13  -6       88.70       28.22     97.20 o 
  17  13  -6      116.63      -36.26     94.68 o 
  18  13  -6      752.94      507.59     95.50 o 
   0  14  -6     5144.26     5271.16    147.38 o 
   1  14  -6    13994.33    14344.15    118.93 o 
   2  14  -6     2763.80     2784.93     82.98 o 
   3  14  -6    10211.77    10180.08    129.19 o 
   4  14  -6     1837.36     1803.68     85.50 o 
   5  14  -6     6962.51     6806.41    106.44 o 
   6  14  -6     2263.26     2088.44     94.38 o 
   7  14  -6    10493.94    10193.22    180.95 o 
   8  14  -6     6113.73     5678.08     99.19 o 
   9  14  -6     7776.22     7449.83    172.56 o 
  10  14  -6      889.60     1040.88     96.56 o 
  11  14  -6     1285.69     1409.64     84.83 o 
  12  14  -6      126.42      162.59     90.68 o 
  13  14  -6      473.81      591.88     94.93 o 
  14  14  -6      275.90       54.84    100.00 o 
  15  14  -6      354.15      328.55     98.74 o 
  16  14  -6      171.98       59.20    124.94 o 
  17  14  -6     2238.09     2024.28    367.51 o 
   1  15  -6      534.07      460.84     72.77 o 
   2  15  -6      171.92      134.48     71.51 o 
   3  15  -6      118.43      114.06     71.05 o 
   4  15  -6     2049.59     1827.42     84.42 o 
   5  15  -6        0.38      182.96     88.36 o 
   6  15  -6      495.70      359.39     87.90 o 
   7  15  -6       47.46      130.17     64.54 o 
   8  15  -6      899.10      947.17     80.10 o 
   9  15  -6      437.44      575.74     80.56 o 
  10  15  -6      675.56      678.84    111.75 o 
  11  15  -6      831.43      789.72    148.94 o 
  12  15  -6      746.68      713.36    120.55 o 
  13  15  -6      142.66       74.27     89.85 o 
  14  15  -6      263.02      242.47     80.21 o 
  15  15  -6      322.30      256.03     96.33 o 
  16  15  -6       47.62       36.10     97.19 o 
   0  16  -6     1004.96     1064.39    118.22 o 
   1  16  -6      370.37      473.35     79.06 o 
   2  16  -6      611.48      592.71     87.82 o 
   3  16  -6      700.29      659.75     87.38 o 
   4  16  -6       13.69       55.64     59.91 o 
   5  16  -6     1009.74      839.90     68.14 o 
   6  16  -6      539.55      435.92     93.50 o 
   7  16  -6     2540.63     2717.44     82.69 o 
   8  16  -6      465.95      621.62    105.42 o 
   9  16  -6     4951.21     5026.63     93.50 o 
  10  16  -6      493.15      471.61     92.60 o 
  11  16  -6      687.13      819.57     93.94 o 
  12  16  -6      548.44      576.73     94.23 o 
  13  16  -6      622.58      695.71     90.23 o 
  14  16  -6      112.05       32.87     85.97 o 
  15  16  -6      410.98      138.83    198.50 o 
   1  17  -6      719.95      730.33     78.11 o 
   2  17  -6      398.52      233.84    104.93 o 
   3  17  -6      159.57      177.88     74.90 o 
   4  17  -6      107.50      165.93    104.19 o 
   5  17  -6      418.41      243.28     79.93 o 
   6  17  -6      801.42      850.37    104.87 o 
   7  17  -6       54.49      168.71     77.70 o 
   8  17  -6      408.40      588.44     92.88 o 
   9  17  -6      196.95      274.50     86.08 o 
  10  17  -6      672.52      787.55    101.73 o 
  11  17  -6      693.49      744.39     84.30 o 
  12  17  -6      174.67      367.98    109.41 o 
  13  17  -6      141.59      158.53     87.44 o 
  14  17  -6       97.67      177.52     84.50 o 
   0  18  -6      603.49      667.34    107.67 o 
   1  18  -6     4179.63     4501.20    112.18 o 
   2  18  -6       33.97      104.15     77.67 o 
   3  18  -6     3273.39     3404.43     99.22 o 
   4  18  -6      376.91      440.04     84.67 o 
   5  18  -6     5030.50     5108.90    113.77 o 
   6  18  -6      265.39      383.60     91.18 o 
   7  18  -6     6113.19     6163.10    104.88 o 
   8  18  -6      872.51     1011.03    101.59 o 
   9  18  -6     9961.55    10246.75    142.15 o 
  10  18  -6      283.34      367.84     89.23 o 
  11  18  -6     3587.77     3515.62     99.90 o 
  12  18  -6       79.95       77.56     85.96 o 
  13  18  -6     3809.27     3226.32    178.63 o 
   1  19  -6      191.23      285.95     83.16 o 
   2  19  -6      350.84      289.59     92.35 o 
   3  19  -6      392.71      332.53     84.56 o 
   4  19  -6       75.91      -76.79     76.79 o 
   5  19  -6      385.98      369.78    112.13 o 
   6  19  -6     1178.12     1178.64    101.70 o 
   7  19  -6      196.19      320.65     75.98 o 
   8  19  -6     1249.44     1252.07     91.71 o 
   9  19  -6      562.37      505.69    101.11 o 
  10  19  -6      172.34      174.79     79.60 o 
  11  19  -6      844.17      474.54     87.97 o 
   0  20  -6      864.89     1297.97    145.39 o 
   1  20  -6     6091.51     6287.48    190.94 o 
   2  20  -6       14.07      172.99     75.86 o 
   3  20  -6     5025.87     5374.36    154.67 o 
   4  20  -6       18.45      353.84     88.76 o 
   5  20  -6     5718.05     5282.28    122.90 o 
   6  20  -6      612.10      814.56    132.41 o 
   7  20  -6     6498.60     5963.86     98.57 o 
   8  20  -6      133.95      115.56     79.62 o 
   9  20  -6     8208.59     7094.26    304.65 o 
  10  20  -6       78.90      406.08    106.59 o 
   1  21  -6      290.99      226.66     78.43 o 
   2  21  -6        0.46       97.11     94.43 o 
   3  21  -6      109.11       96.61     94.38 o 
   4  21  -6       52.53       -0.65     84.56 o 
   5  21  -6      181.93       67.92     82.15 o 
   6  21  -6      208.25      229.79     83.77 o 
   7  21  -6       56.18      -47.72     83.53 o 
   0  22  -6       26.29      327.23    132.79 o 
   1  22  -6     4663.45     4203.41    220.03 o 
   2  22  -6      485.48      366.85     78.55 o 
   3  22  -6     4614.93     4217.79    136.51 o 
   4  22  -6      149.90      207.69    111.57 o 
   3   0  -5     1950.73     2002.11    188.72 o 
   5   0  -5     2414.48     2338.48    178.25 o 
   7   0  -5      267.17      865.24    119.22 o 
   9   0  -5     1114.55     1416.78    130.80 o 
  11   0  -5      399.26      652.22    114.18 o 
  13   0  -5      306.00      345.62    131.15 o 
  15   0  -5       94.14      256.92    126.90 o 
  17   0  -5     1527.88     1432.82    131.47 o 
  19   0  -5      909.52      825.31    151.24 o 
  21   0  -5     1864.46     1854.61    171.60 o 
   0   1  -5    14363.97    13888.08    398.06 o 
   1   1  -5      408.43      422.86    191.21 o 
   2   1  -5     4058.62     3548.74    189.57 o 
   3   1  -5    18767.70    17616.78    353.50 o 
   4   1  -5     1154.20     1040.87    157.16 o 
   5   1  -5    16375.28    16968.47    251.39 o 
   6   1  -5     1594.67     1665.31    136.92 o 
   7   1  -5    56501.50    60104.79    472.55 o 
   8   1  -5     2858.33     2703.73    114.49 o 
   9   1  -5      937.18      814.37     94.53 o 
  10   1  -5      604.24      578.86     92.13 o 
  11   1  -5    11257.93    11514.57    130.01 o 
  12   1  -5      176.27      124.21     92.00 o 
  13   1  -5      395.27      391.25     92.15 o 
  14   1  -5     1623.13     1542.39     95.56 o 
  15   1  -5      522.05      523.46     90.51 o 
  16   1  -5      104.17      245.02     87.74 o 
  17   1  -5     4794.48     5135.35    121.76 o 
  18   1  -5      458.53      581.90    111.05 o 
  19   1  -5      256.69      220.11    104.71 o 
  20   1  -5      172.68      152.56    103.75 o 
  21   1  -5     2755.67     3014.24    110.07 o 
  22   1  -5      402.54      483.30     98.40 o 
   1   2  -5     1320.15     1304.21    151.18 o 
   2   2  -5       66.70       52.67    161.07 o 
   3   2  -5     1480.86     1766.28    170.57 o 
   4   2  -5     5346.83     5168.58    168.30 o 
   5   2  -5      569.36      529.92    148.99 o 
   6   2  -5     1605.96     1550.07    115.84 o 
   7   2  -5     2526.48     2648.13    127.76 o 
   8   2  -5     1046.94      927.87    115.43 o 
   9   2  -5     4225.77     4173.22    111.84 o 
  10   2  -5      822.92      755.24     99.19 o 
  11   2  -5      203.27      312.00    108.52 o 
  12   2  -5      225.83      164.09     92.75 o 
  13   2  -5      451.59      529.73     82.62 o 
  14   2  -5      629.59      665.78     82.65 o 
  15   2  -5      670.72      659.10     90.78 o 
  16   2  -5     1643.77     1593.20     93.02 o 
  17   2  -5       37.46      223.39     86.58 o 
  18   2  -5       47.26      -13.52    105.42 o 
  19   2  -5      706.49      768.75    108.33 o 
  20   2  -5       49.73       16.72    117.04 o 
  21   2  -5       48.43      185.31    113.55 o 
  22   2  -5       23.79       53.95     96.50 o 
   0   3  -5      408.36      431.59    174.20 o 
   1   3  -5    20396.80    19818.81    203.46 o 
   2   3  -5     7787.96     7362.11    149.85 o 
   3   3  -5      107.43      147.92    121.83 o 
   4   3  -5      956.66      859.87    138.38 o 
   5   3  -5     1267.87     1291.38    123.31 o 
   6   3  -5     1154.88     1104.19    119.77 o 
   7   3  -5    22442.58    23143.79    297.75 o 
   8   3  -5     1153.93     1297.98    104.24 o 
   9   3  -5     5751.72     5527.14    123.23 o 
  10   3  -5       64.82       76.68     90.16 o 
  11   3  -5     2936.99     3048.56    108.75 o 
  12   3  -5      346.07      325.36     82.08 o 
  13   3  -5     1991.09     1952.67     97.26 o 
  14   3  -5      216.43       69.90     89.28 o 
  15   3  -5       45.94      -74.69     79.86 o 
  16   3  -5       47.65       37.85     87.96 o 
  17   3  -5     1183.04     1149.36     90.03 o 
  18   3  -5      118.68      122.23     85.78 o 
  19   3  -5       39.16       23.55     91.68 o 
  20   3  -5      177.70      108.69     90.30 o 
  21   3  -5      841.54      912.75    129.09 o 
  22   3  -5      323.67      221.98     96.41 o 
   1   4  -5     2032.80     1855.97    124.15 o 
   2   4  -5     4506.07     4536.89    135.94 o 
   3   4  -5      465.68      512.98    107.38 o 
   4   4  -5       54.00       23.98     98.19 o 
   5   4  -5       19.43      201.05    104.45 o 
   6   4  -5     9178.14     8805.49    167.97 o 
   7   4  -5      876.56      844.64    106.71 o 
   8   4  -5     5579.29     5501.74    130.40 o 
   9   4  -5      406.77      456.35     98.31 o 
  10   4  -5     7197.10     7372.50    115.51 o 
  11   4  -5      352.20      487.46     93.49 o 
  12   4  -5      313.33      398.49     91.06 o 
  13   4  -5      412.53      345.25     81.47 o 
  14   4  -5      101.69      179.13     88.75 o 
  15   4  -5      138.05      279.80     72.25 o 
  16   4  -5     1253.20     1273.35     92.70 o 
  17   4  -5      263.40      247.98     76.07 o 
  18   4  -5     1319.74     1224.40     91.81 o 
  19   4  -5      966.72      792.40     86.93 o 
  20   4  -5      760.15      610.98     78.28 o 
  21   4  -5       88.42       79.17     79.48 o 
  22   4  -5      428.22      206.63     96.02 o 
   0   5  -5     6481.14     6508.23    193.78 o 
   1   5  -5    14218.35    14605.66    206.97 o 
   2   5  -5      627.83      645.85    111.93 o 
   3   5  -5      956.17      868.01    115.96 o 
   4   5  -5     4272.76     3981.35    123.15 o 
   5   5  -5       72.28      -82.92    108.61 o 
   6   5  -5     1450.09     1487.46    123.79 o 
   7   5  -5     4859.19     4783.73    145.17 o 
   8   5  -5      117.41      203.32    112.82 o 
   9   5  -5     9437.01     9954.02    246.36 o 
  10   5  -5      301.60      349.27     94.40 o 
  11   5  -5      868.62      834.14     84.99 o 
  12   5  -5      310.05      386.27     81.77 o 
  13   5  -5     4289.42     4377.25    104.66 o 
  14   5  -5        3.22      -56.02     87.64 o 
  15   5  -5     2673.51     2788.52     82.35 o 
  16   5  -5      169.18      157.13     87.74 o 
  17   5  -5     1250.08     1263.52     85.94 o 
  18   5  -5       65.90       87.25     91.68 o 
  19   5  -5      517.57      616.56     93.05 o 
  20   5  -5      294.55      296.88     96.72 o 
  21   5  -5      488.87      429.79     87.70 o 
  22   5  -5      271.97      204.65     94.11 o 
   1   6  -5     3526.19     3542.35    120.31 o 
   2   6  -5     3057.86     2828.04    107.90 o 
   3   6  -5      196.67      179.32    105.38 o 
   4   6  -5     8864.09     8983.78    158.81 o 
   5   6  -5      724.36      664.19     94.14 o 
   6   6  -5      464.98      877.59    129.29 o 
   7   6  -5      456.62      456.50     91.62 o 
   8   6  -5     2491.56     2453.43    120.98 o 
   9   6  -5     1035.52     1217.34    102.72 o 
  10   6  -5      507.50      481.19     98.28 o 
  11   6  -5      717.93      737.26    107.30 o 
  12   6  -5      219.24      147.50     80.96 o 
  13   6  -5      601.22      717.94     83.33 o 
  14   6  -5      590.58      655.72     89.78 o 
  15   6  -5      683.95      744.42     89.48 o 
  16   6  -5     2872.22     2643.37     86.02 o 
  17   6  -5      433.67      458.01    106.27 o 
  18   6  -5      181.24      167.76    105.98 o 
  19   6  -5     1526.28     1575.44     96.34 o 
  20   6  -5      523.83      623.33     90.63 o 
  21   6  -5      143.53       82.34     85.56 o 
  22   6  -5       97.06       72.31    106.76 o 
   0   7  -5     9928.56    10526.16    197.37 o 
   1   7  -5    42958.33    45612.34    219.40 o 
   2   7  -5    20320.72    20695.04    161.07 o 
   3   7  -5    15182.58    15652.67    250.63 o 
   4   7  -5     1240.80     1188.61    109.08 o 
   5   7  -5     6272.69     5986.42    147.03 o 
   6   7  -5      285.78      310.64     92.04 o 
   7   7  -5      186.03      203.58     98.06 o 
   8   7  -5     3030.16     3212.68    100.41 o 
   9   7  -5    16019.51    15772.58    427.21 o 
  10   7  -5      280.44      259.19    105.52 o 
  11   7  -5      400.54      522.34    105.54 o 
  12   7  -5     3531.51     3582.25    117.46 o 
  13   7  -5     6436.31     6419.82    227.95 o 
  14   7  -5     1260.47     1280.87     84.99 o 
  15   7  -5     7363.75     7239.53    111.81 o 
  16   7  -5     1505.65     1467.01     90.22 o 
  17   7  -5      134.16      127.13     84.51 o 
  18   7  -5      892.53      824.72    104.85 o 
  19   7  -5      787.39      754.67    102.52 o 
  20   7  -5      129.62      225.63     87.73 o 
  21   7  -5      745.92      752.16    118.05 o 
   1   8  -5      385.05      198.44    104.52 o 
   2   8  -5      880.88      975.18     85.67 o 
   3   8  -5     3244.50     3381.81    152.15 o 
   4   8  -5     2878.20     3073.80    113.21 o 
   5   8  -5     1389.05     1400.29     94.24 o 
   6   8  -5     2554.16     2567.45    106.33 o 
   7   8  -5      427.02      488.57     91.80 o 
   8   8  -5      885.78      769.83     75.13 o 
   9   8  -5     4029.94     3799.16    131.06 o 
  10   8  -5     1109.01     1102.90     96.26 o 
  11   8  -5      455.39      578.04     92.21 o 
  12   8  -5      233.62      204.77     89.88 o 
  13   8  -5     3237.29     3083.59    151.28 o 
  14   8  -5     1541.89     1309.02     93.24 o 
  15   8  -5     1379.94     1382.22     82.54 o 
  16   8  -5      193.51      144.73     94.99 o 
  17   8  -5      174.07      258.40     78.92 o 
  18   8  -5      298.19      353.35     93.50 o 
  19   8  -5     1403.99     1413.69    106.15 o 
  20   8  -5      271.86      191.02     86.12 o 
  21   8  -5      103.85      146.59     94.04 o 
   0   9  -5     5934.56     5617.17    147.79 o 
   1   9  -5      285.69      353.74    100.79 o 
   2   9  -5      606.82      657.89     92.35 o 
   3   9  -5     5594.15     5496.41    107.72 o 
   4   9  -5     4073.98     4098.55    101.54 o 
   5   9  -5     4415.01     4786.17    104.92 o 
   6   9  -5     7994.74     7465.33    116.18 o 
   7   9  -5    13153.58    13022.54    131.34 o 
   8   9  -5     1081.72     1241.49     97.07 o 
   9   9  -5      230.39      164.01     83.00 o 
  10   9  -5     1734.27     1598.53     81.93 o 
  11   9  -5     6392.15     6110.27    106.94 o 
  12   9  -5     1364.71     1294.97    106.32 o 
  13   9  -5      482.32      572.30    101.97 o 
  14   9  -5       54.34      178.60     88.92 o 
  15   9  -5      297.88      341.95     85.13 o 
  16   9  -5      136.36       11.41    104.57 o 
  17   9  -5      894.41      901.47    103.59 o 
  18   9  -5      111.01      116.57    100.02 o 
  19   9  -5      618.78      488.04     89.68 o 
  20   9  -5      484.68      470.94     85.85 o 
  21   9  -5      371.13      427.16    134.52 o 
   1  10  -5     1532.98     1686.56     92.77 o 
   2  10  -5     1075.73     1010.12     83.09 o 
   3  10  -5     1420.75     1435.90     92.44 o 
   4  10  -5     4358.24     4311.80     89.81 o 
   5  10  -5     1218.42     1158.56     98.37 o 
   6  10  -5      275.10      338.90     77.12 o 
   7  10  -5       81.00      216.42     76.18 o 
   8  10  -5      291.59      232.37     66.52 o 
   9  10  -5       62.13      172.30     83.17 o 
  10  10  -5      490.19      731.29     93.02 o 
  11  10  -5      168.63      172.29     89.75 o 
  12  10  -5      148.42      175.15     87.41 o 
  13  10  -5     1073.60     1137.10    107.98 o 
  14  10  -5      541.42      552.26     99.06 o 
  15  10  -5       46.72      386.39    121.44 o 
  16  10  -5     1018.86      961.29    105.81 o 
  17  10  -5      222.70      262.38     92.45 o 
  18  10  -5       59.64      162.05     88.33 o 
  19  10  -5      625.89      542.78     97.53 o 
  20  10  -5      279.42      162.32     94.69 o 
   0  11  -5     8303.45     8815.80    170.59 o 
   1  11  -5     5662.05     5604.75     98.22 o 
   2  11  -5     3735.45     3922.84     90.94 o 
   3  11  -5     1881.84     1888.31    146.85 o 
   4  11  -5     1320.69     1083.11    121.41 o 
   5  11  -5      546.48      612.57     93.78 o 
   6  11  -5      423.85      395.65     76.34 o 
   7  11  -5      959.78      899.80     78.58 o 
   8  11  -5      735.89      639.42     71.80 o 
   9  11  -5     6103.73     5904.13    107.85 o 
  10  11  -5      527.21      561.43     75.90 o 
  11  11  -5      102.88       64.24     80.42 o 
  12  11  -5     2520.50     2611.68     82.28 o 
  13  11  -5     1723.92     1646.07     85.20 o 
  14  11  -5     2052.84     2347.94    113.32 o 
  15  11  -5     3613.82     3806.30    114.50 o 
  16  11  -5       39.63       63.46     89.24 o 
  17  11  -5      460.50      591.26     99.56 o 
  18  11  -5      418.64      406.58     98.63 o 
  19  11  -5      150.74      196.40     86.24 o 
  20  11  -5      422.97      400.90    186.73 o 
   1  12  -5      294.12      337.30     83.78 o 
   2  12  -5      157.45      169.48     74.02 o 
   3  12  -5      132.21      172.25     76.20 o 
   4  12  -5      118.22      191.18     90.82 o 
   5  12  -5      423.82      350.52     75.73 o 
   6  12  -5      259.72      174.53     74.98 o 
   7  12  -5      569.11      817.31     71.92 o 
   8  12  -5      166.48      186.83     68.40 o 
   9  12  -5      459.73      496.25     82.11 o 
  10  12  -5      309.67      288.02     80.40 o 
  11  12  -5      548.63      648.28     81.88 o 
  12  12  -5      195.04      220.10     72.21 o 
  13  12  -5      736.46      518.45    104.34 o 
  14  12  -5      645.31      614.16    120.55 o 
  15  12  -5      720.56      612.94    142.86 o 
  16  12  -5      137.98      183.68    100.37 o 
  17  12  -5      365.19      350.84     99.36 o 
  18  12  -5      216.15       72.52     87.17 o 
  19  12  -5      660.34      699.16     86.34 o 
   0  13  -5     1641.79     1533.16     99.52 o 
   1  13  -5      187.68       88.71     91.04 o 
   2  13  -5      614.65      562.77     70.54 o 
   3  13  -5     1728.93     1677.62     86.15 o 
   4  13  -5     2671.25     2610.60     90.62 o 
   5  13  -5     1194.80     1205.53     93.52 o 
   6  13  -5     5032.71     5158.57     97.75 o 
   7  13  -5     4820.18     4756.80    102.76 o 
   8  13  -5     2574.60     2526.02     96.94 o 
   9  13  -5      465.20      446.56     73.46 o 
  10  13  -5     2576.02     2433.24    108.24 o 
  11  13  -5     2269.56     2138.41     86.04 o 
  12  13  -5      296.57      378.37     80.59 o 
  13  13  -5      888.60     1017.98     98.73 o 
  14  13  -5       74.34       64.33     90.68 o 
  15  13  -5      117.54      184.87    117.76 o 
  16  13  -5      655.05      625.60    101.25 o 
  17  13  -5      938.15      886.02     99.96 o 
  18  13  -5     1498.09     1295.33    114.22 o 
   1  14  -5      253.21      212.14     73.11 o 
   2  14  -5      243.92      237.41     68.72 o 
   3  14  -5      502.84      498.23     81.08 o 
   4  14  -5      152.16      177.61     88.94 o 
   5  14  -5      239.36      279.01     88.72 o 
   6  14  -5      153.58      123.71     88.64 o 
   7  14  -5     1122.36     1083.06     91.39 o 
   8  14  -5      837.68      791.21     74.64 o 
   9  14  -5      458.91      464.04     82.84 o 
  10  14  -5      151.46      181.95     77.81 o 
  11  14  -5     1599.31     1698.50    129.26 o 
  12  14  -5      584.92      636.48     94.82 o 
  13  14  -5      488.57      542.71     85.06 o 
  14  14  -5       13.38       45.69     92.38 o 
  15  14  -5      127.38       19.70    100.58 o 
  16  14  -5       27.20       87.26     97.02 o 
  17  14  -5      858.07      942.80    123.26 o 
  18  14  -5      230.17      173.27    155.13 o 
   0  15  -5     1848.35     1993.16    132.61 o 
   1  15  -5      130.23       62.54     88.21 o 
   2  15  -5       26.08      105.92     71.76 o 
   3  15  -5        3.61       33.98     78.45 o 
   4  15  -5     1190.47     1152.14     75.88 o 
   5  15  -5      579.41      670.71     88.32 o 
   6  15  -5     4645.00     4295.69     99.51 o 
   7  15  -5     2783.28     2653.27     83.10 o 
   8  15  -5     5062.12     4731.13    101.69 o 
   9  15  -5      343.50      400.68     71.68 o 
  10  15  -5     4734.13     4861.69     94.80 o 
  11  15  -5     1821.63     1985.19    114.02 o 
  12  15  -5      708.05      700.29     93.30 o 
  13  15  -5      139.72      109.09     79.38 o 
  14  15  -5      389.05      428.60     92.07 o 
  15  15  -5      208.92      332.62     96.57 o 
  16  15  -5     1219.22     1027.11    201.79 o 
  17  15  -5      190.20      154.72     92.91 o 
   1  16  -5      939.71      906.08     80.51 o 
   2  16  -5      690.90      714.36     80.14 o 
   3  16  -5     1428.03     1308.57     76.17 o 
   4  16  -5      240.59      331.89     71.92 o 
   5  16  -5     1170.14     1039.93     75.92 o 
   6  16  -5     1599.28     1416.64     76.72 o 
   7  16  -5     1818.54     1770.64    141.57 o 
   8  16  -5      150.77      124.02     87.47 o 
   9  16  -5      531.22      533.66     88.05 o 
  10  16  -5      432.82      510.19    111.36 o 
  11  16  -5       61.49      -68.43     99.81 o 
  12  16  -5      253.75      323.52    103.46 o 
  13  16  -5      327.24      265.91     77.42 o 
  14  16  -5      973.81      977.57     98.13 o 
  15  16  -5      171.60      112.55     87.74 o 
  16  16  -5     1220.82     1293.98    111.79 o 
   0  17  -5     3352.98     3296.98    235.86 o 
   1  17  -5     1213.53     1199.27     74.70 o 
   2  17  -5     3391.59     3275.30     95.25 o 
   3  17  -5      209.28      341.66     71.58 o 
   4  17  -5     1313.07     1256.62     65.83 o 
   5  17  -5      191.63      211.38     90.27 o 
   6  17  -5      330.75      378.19     99.69 o 
   7  17  -5      199.12      200.06    138.72 o 
   8  17  -5      489.43      409.28    122.95 o 
   9  17  -5      405.17      332.33     94.26 o 
  10  17  -5      707.94      887.86     94.41 o 
  11  17  -5        5.70       41.91     91.13 o 
  12  17  -5     2417.46     2374.46    107.28 o 
  13  17  -5      151.75      119.27     74.45 o 
  14  17  -5     1831.18     1611.94     93.31 o 
  15  17  -5      243.77       90.70     72.19 o 
   1  18  -5      153.55       70.56    105.91 o 
   2  18  -5      127.34       58.53     86.45 o 
   3  18  -5      781.78      714.43     87.01 o 
   4  18  -5      849.02      979.38     94.38 o 
   5  18  -5      364.59      347.87     92.30 o 
   6  18  -5      570.10      672.99    101.13 o 
   7  18  -5      556.27      616.27     84.62 o 
   8  18  -5      253.01      378.78    138.77 o 
   9  18  -5       76.86       15.75     89.94 o 
  10  18  -5      108.38      151.30     90.12 o 
  11  18  -5        2.19       -9.22     81.71 o 
  12  18  -5       27.81     -104.66    104.66 o 
  13  18  -5      170.11      337.52     78.90 o 
  14  18  -5      527.99      610.64     87.85 o 
   0  19  -5      234.01      381.00    143.86 o 
   1  19  -5       16.50       46.55    102.79 o 
   2  19  -5      309.99      221.91    102.34 o 
   3  19  -5      142.58       38.12     83.11 o 
   4  19  -5      883.87     1045.29    103.80 o 
   5  19  -5      333.66      339.61     84.13 o 
   6  19  -5     1099.95     1109.54    119.28 o 
   7  19  -5      263.45      222.87     81.99 o 
   8  19  -5      135.80      180.84     89.17 o 
   9  19  -5      414.98      509.31     92.05 o 
  10  19  -5       59.88       81.79     88.60 o 
  11  19  -5      316.82      137.75     79.36 o 
  12  19  -5     1773.33     1573.09     83.74 o 
   1  20  -5      162.36      138.04    103.85 o 
   2  20  -5      126.57       34.28     82.03 o 
   3  20  -5      410.46      323.20     75.81 o 
   4  20  -5       16.51      130.17     98.56 o 
   5  20  -5      166.93      197.11     79.95 o 
   6  20  -5      302.50      308.25     85.04 o 
   7  20  -5      144.70       41.56     86.79 o 
   8  20  -5       12.94      113.77     78.78 o 
   9  20  -5       51.08       42.20    125.90 o 
  10  20  -5      127.51       60.56     84.98 o 
  11  20  -5       91.44     -151.30    151.30 o 
   0  21  -5     3691.04     3004.28    227.63 o 
   1  21  -5      181.36      282.68     81.17 o 
   2  21  -5     1815.15     1763.25     95.92 o 
   3  21  -5       26.26       96.45     87.36 o 
   4  21  -5      685.92      673.23     97.55 o 
   5  21  -5       32.00       97.64     79.41 o 
   6  21  -5      597.59      489.46     95.10 o 
   7  21  -5        9.69       -7.72     76.49 o 
   8  21  -5      578.48      737.94    100.13 o 
   9  21  -5      200.05       95.40     95.21 o 
   1  22  -5       42.78       12.12    104.52 o 
   2  22  -5       20.35      126.76     84.32 o 
   3  22  -5      414.57      272.59     86.10 o 
   4  22  -5       42.43        4.65    113.95 o 
   5  22  -5      147.59      212.18     84.64 o 
   6  22  -5      176.74      181.39     93.86 o 
   2   0  -4    19299.75    18211.38    418.85 o 
   4   0  -4   136902.45   135603.81    763.70 o 
   6   0  -4    73279.34    72137.98    728.36 o 
   8   0  -4   154876.22   164130.03    663.27 o 
  10   0  -4    98493.07   101223.80    453.10 o 
  12   0  -4    18017.27    17948.93    185.02 o 
  14   0  -4    40515.55    41404.67    388.58 o 
  16   0  -4     5316.22     5728.65    211.17 o 
  18   0  -4    15649.86    14854.33    290.81 o 
  20   0  -4     4955.32     5554.51    336.29 o 
  22   0  -4    11572.31    11679.97    326.15 o 
   1   1  -4     5425.84     5179.53    262.94 o 
   2   1  -4      715.66      744.88    209.71 o 
   3   1  -4    16733.57    16591.88    334.13 o 
   4   1  -4     1688.70     1532.57    148.41 o 
   5   1  -4    10898.10    10505.90    182.38 o 
   6   1  -4       28.54      109.24    124.02 o 
   7   1  -4     2968.64     2904.25    128.94 o 
   8   1  -4     4526.05     4889.84    129.48 o 
   9   1  -4     2614.51     2758.76    116.07 o 
  10   1  -4     2808.98     2986.92    114.24 o 
  11   1  -4     2432.91     2581.65    106.75 o 
  12   1  -4      355.88      350.76     94.32 o 
  13   1  -4     1141.59     1122.50     96.63 o 
  14   1  -4     6747.93     6344.86    161.71 o 
  15   1  -4      269.99      303.80     90.50 o 
  16   1  -4       13.03       84.39     78.75 o 
  17   1  -4     1056.44     1176.86     83.43 o 
  18   1  -4     1857.79     1920.42    107.57 o 
  19   1  -4       36.69      151.83    119.88 o 
  20   1  -4      862.27      970.69     96.91 o 
  21   1  -4       66.01       98.83     82.19 o 
  22   1  -4     2262.44     2231.80    111.57 o 
  23   1  -4        0.96        0.91     94.92 o 
   0   2  -4    18250.13    17175.46    343.03 o 
   1   2  -4      432.99      456.30    151.32 o 
   2   2  -4    55835.11    57775.29    472.15 o 
   3   2  -4     1211.60     1293.55    184.14 o 
   4   2  -4     5109.53     4790.99    196.65 o 
   5   2  -4      136.24      205.33    143.71 o 
   6   2  -4      938.60      819.94    132.66 o 
   7   2  -4     1647.83     1845.90    105.43 o 
   8   2  -4    16318.15    15666.43    239.33 o 
   9   2  -4      831.38      671.89    108.47 o 
  10   2  -4     9879.69     9375.87    151.29 o 
  11   2  -4      170.62      109.12     79.70 o 
  12   2  -4     1147.66     1209.22     98.24 o 
  13   2  -4      936.11     1004.74     86.19 o 
  14   2  -4    10163.69     9772.33    200.35 o 
  15   2  -4       70.50      171.87     89.34 o 
  16   2  -4      778.51      895.78     83.61 o 
  17   2  -4      225.32      224.35     82.09 o 
  18   2  -4     5363.39     5478.20     96.38 o 
  19   2  -4      168.52      101.35     85.17 o 
  20   2  -4     2862.77     2965.38    130.02 o 
  21   2  -4      301.30      372.74    116.12 o 
  22   2  -4     9013.54     8932.11    154.93 o 
  23   2  -4       98.05       20.02     85.81 o 
   1   3  -4    17403.75    16903.95    211.97 o 
   2   3  -4     3109.58     2862.74    148.94 o 
   3   3  -4    44012.03    41362.90    344.49 o 
   4   3  -4     1405.96     1440.77    147.84 o 
   5   3  -4     9128.12     8640.63    184.23 o 
   6   3  -4     2174.08     2160.19    121.76 o 
   7   3  -4     4230.49     3883.93    143.18 o 
   8   3  -4     1273.01     2262.24    113.55 o 
   9   3  -4     2921.77     3216.49    118.55 o 
  10   3  -4      794.88     1067.32    106.73 o 
  11   3  -4     1857.49     2039.84     93.98 o 
  12   3  -4       78.53       57.81     93.08 o 
  13   3  -4      306.56      264.44     81.96 o 
  14   3  -4      698.24      814.98     93.18 o 
  15   3  -4     1826.58     2006.15     86.28 o 
  16   3  -4      192.14      111.34     79.02 o 
  17   3  -4       89.89      152.30     79.55 o 
  18   3  -4      628.23      706.39     85.86 o 
  19   3  -4       33.63       21.45     94.74 o 
  20   3  -4      227.56      280.69    104.86 o 
  21   3  -4      138.46       64.27     89.69 o 
  22   3  -4     2394.87     2405.88    125.62 o 
  23   3  -4      245.61       57.22    109.20 o 
   1   4  -4     4764.90     4680.11    140.82 o 
   2   4  -4     4905.36     4385.52    136.35 o 
   3   4  -4     3618.48     3501.22    138.43 o 
   4   4  -4   107417.35   104385.26    937.50 o 
   5   4  -4     5678.63     5666.99    140.93 o 
   6   4  -4    31109.41    28986.50    232.52 o 
   7   4  -4     4685.15     4768.41    127.72 o 
   8   4  -4    50732.64    50146.72    779.71 o 
   9   4  -4      426.81      332.32    109.16 o 
  10   4  -4    33126.75    32340.38    528.81 o 
  11   4  -4      426.07      461.92     86.61 o 
  12   4  -4      703.81      496.86     93.10 o 
  13   4  -4      158.08      128.52     90.97 o 
  14   4  -4    12618.19    12152.53    118.84 o 
  15   4  -4       93.18       98.83     88.59 o 
  16   4  -4       98.33      134.33     87.86 o 
  17   4  -4       84.86      126.77     71.64 o 
  18   4  -4     7559.67     8435.16    141.24 o 
  19   4  -4       70.90       64.88     92.62 o 
  20   4  -4     3226.91     3308.27    103.32 o 
  21   4  -4     1192.97      992.17     92.55 o 
  22   4  -4     7906.39     8235.99    162.43 o 
   1   5  -4    10975.64    10737.13    161.68 o 
   2   5  -4     2047.39     2013.92    116.45 o 
   3   5  -4     6919.53     6714.30    143.23 o 
   4   5  -4     1793.75     1799.41    102.54 o 
   5   5  -4      512.86      435.47    111.03 o 
   6   5  -4     1466.19     1501.17     94.17 o 
   7   5  -4     2667.89     2972.56    131.04 o 
   8   5  -4     3567.69     3608.42    165.25 o 
   9   5  -4      907.33      935.86    117.01 o 
  10   5  -4      635.48      829.48    100.79 o 
  11   5  -4     1828.71     1904.52     90.58 o 
  12   5  -4       50.04      -21.72     81.81 o 
  13   5  -4      330.38      328.44     82.03 o 
  14   5  -4     4044.12     3468.15     92.51 o 
  15   5  -4     1593.83     1565.09     85.42 o 
  16   5  -4        6.74      -73.91     87.79 o 
  17   5  -4     1217.72     1232.41     80.53 o 
  18   5  -4     1069.40     1223.74     97.72 o 
  19   5  -4      796.81      931.04     93.70 o 
  20   5  -4      426.49      452.18     84.42 o 
  21   5  -4      626.47      536.77     88.69 o 
  22   5  -4     1748.78     1652.87     94.31 o 
   0   6  -4    68442.70    69077.16   1046.12 o 
   1   6  -4     2162.56     2119.49    111.44 o 
   2   6  -4      934.31      842.23    114.74 o 
   3   6  -4     7043.77     6847.17    135.33 o 
   4   6  -4    26388.98    24870.93    173.17 o 
   5   6  -4     3566.67     3371.10    110.19 o 
   6   6  -4    22664.87    22161.65    337.99 o 
   7   6  -4     7602.79     7497.43    111.11 o 
   8   6  -4    22210.37    21001.13    430.40 o 
   9   6  -4     4510.43     4588.33    128.74 o 
  10   6  -4    20067.92    20194.98    167.81 o 
  11   6  -4     3535.08     3615.96    125.57 o 
  12   6  -4     5933.53     5880.35    115.05 o 
  13   6  -4     3615.19     3532.40     93.18 o 
  14   6  -4    11628.86    11110.82    238.18 o 
  15   6  -4     1484.16     1575.06     83.78 o 
  16   6  -4      215.05      341.26     89.14 o 
  17   6  -4     2258.35     2164.20     91.73 o 
  18   6  -4     8305.67     8898.04    109.38 o 
  19   6  -4     1429.51     1553.45    105.70 o 
  20   6  -4     3560.40     3657.17    109.69 o 
  21   6  -4     3443.69     3323.71    123.18 o 
  22   6  -4     5869.39     5326.17    182.39 o 
   1   7  -4     2402.73     2364.71    106.36 o 
   2   7  -4     5435.92     5534.68    111.09 o 
   3   7  -4     3052.97     3032.32    116.84 o 
   4   7  -4     4381.84     4098.47    110.26 o 
   5   7  -4     2790.17     2893.25    103.90 o 
   6   7  -4      880.22     1176.01     92.31 o 
   7   7  -4    13881.74    14381.05    249.12 o 
   8   7  -4     1371.40     1903.73    104.86 o 
   9   7  -4      592.44      681.63     91.18 o 
  10   7  -4     1607.22     1886.16    101.18 o 
  11   7  -4      360.18      388.70    106.84 o 
  12   7  -4      859.72      897.41     78.34 o 
  13   7  -4      118.16      105.70     74.79 o 
  14   7  -4     1941.08     2164.09    102.31 o 
  15   7  -4      944.67      935.06     69.87 o 
  16   7  -4     1285.64     1179.97     75.43 o 
  17   7  -4     1570.14     1650.93     86.13 o 
  18   7  -4     2653.55     2999.25    111.99 o 
  19   7  -4     2134.23     2492.60     99.87 o 
  20   7  -4      612.94      638.33     91.63 o 
  21   7  -4      208.92      271.66     79.36 o 
  22   7  -4     1623.38     1411.38     90.45 o 
   0   8  -4   125420.98   131057.58   4286.31 o 
   1   8  -4    21242.24    20723.73    162.52 o 
   2   8  -4    10042.68    10366.88    128.26 o 
   3   8  -4    17452.50    17134.76    142.04 o 
   4   8  -4    34746.03    34326.82    195.16 o 
   5   8  -4     9575.82     8938.91    175.13 o 
   6   8  -4    18725.90    17971.64    147.13 o 
   7   8  -4    11069.76    10718.58    122.69 o 
   8   8  -4    14582.86    14321.41    273.40 o 
   9   8  -4     5206.58     5013.08    103.26 o 
  10   8  -4    17164.57    17608.64    333.88 o 
  11   8  -4     4079.69     4275.03    108.53 o 
  12   8  -4     4861.22     4889.57    169.63 o 
  13   8  -4     3658.20     3694.24    105.84 o 
  14   8  -4    13124.81    12941.26    192.26 o 
  15   8  -4      830.95      872.73     92.41 o 
  16   8  -4       82.72      100.72     85.47 o 
  17   8  -4     2015.15     2158.07    110.45 o 
  18   8  -4     9418.77    10275.45    259.37 o 
  19   8  -4     1022.87     1218.53     94.29 o 
  20   8  -4     3504.03     3498.04    131.21 o 
  21   8  -4     2471.48     2541.20    102.99 o 
   1   9  -4     2924.29     3035.50     95.80 o 
   2   9  -4     1070.94     1099.51    108.20 o 
   3   9  -4     1767.97     2164.98    103.36 o 
   4   9  -4       38.39     -105.25    105.25 o 
   5   9  -4     1905.90     1727.32     88.53 o 
   6   9  -4     1764.88     1789.13     87.16 o 
   7   9  -4      122.98      238.63     88.51 o 
   8   9  -4      568.65      692.73     80.76 o 
   9   9  -4      645.84      619.86     79.41 o 
  10   9  -4     1195.20     1090.84     74.84 o 
  11   9  -4     1524.58     1609.74     86.44 o 
  12   9  -4      686.66      874.16     94.07 o 
  13   9  -4      542.40      585.38     81.11 o 
  14   9  -4     1105.33     1149.50     92.44 o 
  15   9  -4     1184.62     1087.26    103.03 o 
  16   9  -4      767.58      802.85     98.14 o 
  17   9  -4      541.45      655.31    104.19 o 
  18   9  -4     1484.90     1623.81     98.13 o 
  19   9  -4      568.31      683.67     83.16 o 
  20   9  -4      602.12      486.98     87.91 o 
  21   9  -4      117.95      -71.52     84.84 o 
   0  10  -4    67225.43    69389.76   1716.20 o 
   1  10  -4    21278.73    22553.02    249.65 o 
   2  10  -4     4386.42     4267.36     97.84 o 
   3  10  -4    14368.34    13597.86    145.05 o 
   4  10  -4    18602.38    18224.76    146.06 o 
   5  10  -4    10991.57    11069.66    141.65 o 
   6  10  -4    11820.80    12223.08    131.16 o 
   7  10  -4    18613.83    18759.27    325.08 o 
   8  10  -4    12090.27    12291.58    229.61 o 
   9  10  -4     9851.15     9856.07    123.72 o 
  10  10  -4    11715.13    11414.67    118.51 o 
  11  10  -4    11235.48    11325.56    340.68 o 
  12  10  -4     4690.90     4735.74    164.16 o 
  13  10  -4     5527.72     5630.21    149.09 o 
  14  10  -4     7988.63     7494.20    215.64 o 
  15  10  -4     2443.51     2299.07    110.40 o 
  16  10  -4      129.31      320.10    119.83 o 
  17  10  -4     3308.63     3757.93    124.46 o 
  18  10  -4     5449.24     5908.44    166.51 o 
  19  10  -4     2114.24     2055.98    161.37 o 
  20  10  -4     1195.01     1074.49     89.38 o 
  21  10  -4     3587.24     3624.62    160.29 o 
   1  11  -4     2122.79     2112.70    102.32 o 
   2  11  -4      366.39      613.02     70.80 o 
   3  11  -4      399.52      558.17     81.37 o 
   4  11  -4     1760.83     1826.13    101.58 o 
   5  11  -4      617.04      772.45     85.60 o 
   6  11  -4      461.27      458.24     77.37 o 
   7  11  -4      425.20      371.13     83.67 o 
   8  11  -4      615.08      634.28     83.56 o 
   9  11  -4       10.66      104.90     74.79 o 
  10  11  -4      878.04     1003.40     84.57 o 
  11  11  -4      619.54      491.93     91.96 o 
  12  11  -4      233.75      451.53     70.01 o 
  13  11  -4      723.12      635.45     83.78 o 
  14  11  -4      326.09      599.29     87.57 o 
  15  11  -4      951.10      939.52    123.17 o 
  16  11  -4      187.09      202.49    118.03 o 
  17  11  -4      349.73      166.98    179.21 o 
  18  11  -4      922.00     1188.66     94.79 o 
  19  11  -4      194.36      290.58     97.94 o 
  20  11  -4      412.85      371.71     86.48 o 
   0  12  -4    13166.10    12845.99    251.91 o 
   1  12  -4     1045.44     1794.71    464.14 o 
   2  12  -4     1565.40     1458.20     81.46 o 
   3  12  -4      527.62      557.38     93.46 o 
   4  12  -4       79.97       63.48     82.59 o 
   5  12  -4      516.76      429.37     84.21 o 
   6  12  -4     4486.15     4191.28     89.15 o 
   7  12  -4     7860.52     8163.39    348.26 o 
   8  12  -4     2960.60     2859.28    113.33 o 
   9  12  -4     5450.66     5623.66    114.84 o 
  10  12  -4     3626.30     3678.42     86.43 o 
  11  12  -4    10455.17    10503.83    117.12 o 
  12  12  -4     5562.03     5351.33    114.43 o 
  13  12  -4     2992.11     2968.32     89.03 o 
  14  12  -4     4116.12     4624.59    109.54 o 
  15  12  -4      987.95      980.78    122.22 o 
  16  12  -4      209.16      -20.64    118.57 o 
  17  12  -4     2722.20     2694.08    100.86 o 
  18  12  -4     3377.47     3222.18    147.07 o 
  19  12  -4      829.84      908.16     98.47 o 
   1  13  -4      689.36      725.59     84.10 o 
   2  13  -4      894.07      870.16     84.17 o 
   3  13  -4      158.21       46.13     75.89 o 
   4  13  -4      809.19      808.84     84.69 o 
   5  13  -4       31.46       27.83     80.76 o 
   6  13  -4       50.39      222.41     82.01 o 
   7  13  -4      147.72       45.40     81.51 o 
   8  13  -4      279.31      273.12     90.67 o 
   9  13  -4      287.11      233.66     90.30 o 
  10  13  -4      784.32      730.50     82.85 o 
  11  13  -4      317.02      370.04     69.55 o 
  12  13  -4      443.42      571.49     80.64 o 
  13  13  -4      134.45       83.44     89.15 o 
  14  13  -4      138.40      333.61     95.37 o 
  15  13  -4      289.01      208.17    102.80 o 
  16  13  -4      488.29      373.44    148.70 o 
  17  13  -4      277.40      221.96     99.87 o 
  18  13  -4      631.20      441.12     99.86 o 
  19  13  -4      518.19      384.68     86.91 o 
   0  14  -4    13832.80    13725.95    232.53 o 
   1  14  -4    21459.63    21853.87    177.43 o 
   2  14  -4     2291.41     2394.73     80.40 o 
   3  14  -4    12142.95    11805.77    150.67 o 
   4  14  -4     4307.42     4254.95    132.38 o 
   5  14  -4     8020.65     7933.92    103.33 o 
   6  14  -4     3817.17     3879.78     86.63 o 
   7  14  -4    19662.87    19251.37    252.86 o 
   8  14  -4     3606.44     3657.65    124.41 o 
   9  14  -4    10754.16    10510.71    194.45 o 
  10  14  -4     3091.00     2958.74    152.25 o 
  11  14  -4     9345.95     9247.39    189.17 o 
  12  14  -4      611.66      818.52     84.42 o 
  13  14  -4     6006.88     6497.01    119.96 o 
  14  14  -4     3173.15     3252.20    134.28 o 
  15  14  -4     2518.56     2614.03    110.62 o 
  16  14  -4      256.48      273.20    115.11 o 
  17  14  -4     3490.01     3106.68    127.45 o 
  18  14  -4     1168.79      940.81     88.76 o 
   1  15  -4      898.12      846.40     82.33 o 
   2  15  -4      679.20      676.42     81.60 o 
   3  15  -4      442.31      461.62     74.17 o 
   4  15  -4     1948.97     2081.19     79.14 o 
   5  15  -4      228.59      226.68     68.10 o 
   6  15  -4      361.64      452.84     80.86 o 
   7  15  -4      375.21      315.64    119.25 o 
   8  15  -4      739.59      618.63    121.13 o 
   9  15  -4      475.24      480.44     79.04 o 
  10  15  -4      918.84      744.84     79.21 o 
  11  15  -4      683.99      704.64    108.20 o 
  12  15  -4      505.52      594.36     94.07 o 
  13  15  -4       78.30      103.62    103.01 o 
  14  15  -4      120.81      231.67     92.30 o 
  15  15  -4      156.85      257.11     82.98 o 
  16  15  -4       83.80       23.25     85.90 o 
  17  15  -4        7.15      166.56    108.67 o 
   0  16  -4     2378.61     2402.53    145.16 o 
   1  16  -4      460.37      472.39     88.75 o 
   2  16  -4     1062.43      963.22     90.03 o 
   3  16  -4      358.70      292.16     88.22 o 
   4  16  -4       27.33       27.43     77.59 o 
   5  16  -4      167.22       31.78     78.57 o 
   6  16  -4      547.26      617.32    114.25 o 
   7  16  -4      795.55      872.26     74.48 o 
   8  16  -4       29.43       56.61     69.87 o 
   9  16  -4      167.64      149.01     86.79 o 
  10  16  -4       18.84       33.68     93.26 o 
  11  16  -4      983.85      957.59     96.99 o 
  12  16  -4      114.96       84.92     91.69 o 
  13  16  -4      123.93       88.42     77.50 o 
  14  16  -4      574.70      679.92     92.35 o 
  15  16  -4      209.39      161.21     77.18 o 
  16  16  -4      237.28      165.54     80.17 o 
   1  17  -4      778.34      811.09     69.64 o 
   2  17  -4      136.46      211.62     79.47 o 
   3  17  -4       60.98       85.28     78.63 o 
   4  17  -4      274.43      244.02     70.43 o 
   5  17  -4      722.22      793.57     80.69 o 
   6  17  -4     1215.62     1218.19     95.78 o 
   7  17  -4      669.13      634.66     86.72 o 
   8  17  -4     1499.96     1400.45     98.32 o 
   9  17  -4      682.70      697.87    103.13 o 
  10  17  -4        7.07      112.21     84.39 o 
  11  17  -4      607.70      587.73    155.69 o 
  12  17  -4      290.83      261.52     90.67 o 
  13  17  -4      582.03      494.73     76.83 o 
  14  17  -4      477.39      825.97     98.66 o 
  15  17  -4      116.95       86.23     78.02 o 
   0  18  -4     1719.94     1641.97    183.40 o 
   1  18  -4    11855.33    11289.63    108.10 o 
   2  18  -4       95.73      303.98     77.78 o 
   3  18  -4     9078.81     8819.77    210.31 o 
   4  18  -4      826.37      900.27     89.70 o 
   5  18  -4     7907.84     8385.51    208.48 o 
   6  18  -4      554.92      801.91    114.48 o 
   7  18  -4    17844.34    18118.34    391.17 o 
   8  18  -4      625.73      929.40     95.77 o 
   9  18  -4     9704.95    10027.93    118.22 o 
  10  18  -4      440.52      443.59     79.12 o 
  11  18  -4     9995.01    10501.44    194.85 o 
  12  18  -4      357.47      253.29     83.35 o 
  13  18  -4     4331.01     3938.95    231.57 o 
  14  18  -4     1145.62      952.65    160.48 o 
   1  19  -4       55.25       59.98     84.73 o 
   2  19  -4      264.84      182.94     93.41 o 
   3  19  -4       70.87      126.52     92.21 o 
   4  19  -4      116.63      181.30     83.71 o 
   5  19  -4      116.04      -50.35    102.07 o 
   6  19  -4     1161.45     1167.78    151.13 o 
   7  19  -4      257.11      300.61     94.91 o 
   8  19  -4     1331.39      934.45     92.93 o 
   9  19  -4      798.95      817.83    102.00 o 
  10  19  -4      156.59        7.63     99.94 o 
  11  19  -4     1428.34     1194.26     79.50 o 
  12  19  -4      387.25      147.51     88.01 o 
  13  19  -4      424.25      516.82     95.31 o 
   0  20  -4       73.98      295.27    139.42 o 
   1  20  -4     4817.18     4910.22    122.35 o 
   2  20  -4      233.86      509.04    170.49 o 
   3  20  -4     3667.49     3814.95    111.16 o 
   4  20  -4      184.24      302.06     84.00 o 
   5  20  -4     3918.47     4091.73    129.75 o 
   6  20  -4      156.03      269.22    100.35 o 
   7  20  -4     7671.18     7740.18    311.28 o 
   8  20  -4      154.39      405.68     82.65 o 
   9  20  -4     3157.21     2962.67    129.79 o 
  10  20  -4       12.57       35.10     74.41 o 
  11  20  -4     3580.84     3367.77    148.73 o 
   1  21  -4      290.72      182.59     89.89 o 
   2  21  -4       19.22      -44.03     86.85 o 
   3  21  -4       15.27      -13.02     89.18 o 
   4  21  -4      363.14      295.19     93.64 o 
   5  21  -4      206.83      341.79    131.66 o 
   6  21  -4       83.82      328.30     86.22 o 
   7  21  -4      110.72      171.28     77.91 o 
   8  21  -4       67.05      247.78     79.21 o 
   9  21  -4      303.49      -57.14     95.51 o 
  10  21  -4       59.24      187.10     77.03 o 
   0  22  -4      460.66      833.77    118.60 o 
   1  22  -4    14124.39    13701.88    126.33 o 
   2  22  -4      656.62      901.72     83.64 o 
   3  22  -4    13015.83    12691.42    225.79 o 
   4  22  -4      165.08      334.23     81.06 o 
   5  22  -4     9003.93     8543.70    222.52 o 
   6  22  -4      333.78      343.04     86.53 o 
   7  22  -4    10093.85     8849.18    476.43 o 
   1  23  -4       60.11       14.94     76.41 o 
   2  23  -4       35.72      -86.10     93.72 o 
   3  23  -4       71.35      130.52     93.92 o 
   4  23  -4      419.25      437.35     96.62 o 
   1   0  -3    20325.52    17922.06    477.87 o 
   3   0  -3       57.73      564.86    255.06 o 
   5   0  -3     1794.56     1488.42    198.91 o 
   7   0  -3    12823.75    12021.73    225.16 o 
   9   0  -3     1891.60     1920.51    154.90 o 
  11   0  -3      530.62      241.21    140.80 o 
  13   0  -3      503.22      570.65     96.23 o 
  15   0  -3       68.81      317.92    174.09 o 
  17   0  -3      659.96      574.15    174.59 o 
  19   0  -3      445.07      473.63    182.40 o 
  21   0  -3     1028.92      916.36    148.45 o 
  23   0  -3      537.59      448.00    138.69 o 
   0   1  -3       19.97      890.31    253.49 o 
   1   1  -3       19.23       92.15    195.38 o 
   2   1  -3       88.42      548.00    231.38 o 
   4   1  -3     2655.39     2433.95    159.87 o 
   5   1  -3    25860.64    25705.16    252.25 o 
   6   1  -3        0.84      314.06    112.49 o 
   7   1  -3    13181.58    12427.65    166.42 o 
   8   1  -3      862.21     1052.77    101.19 o 
   9   1  -3     6788.04     7232.16    122.42 o 
  10   1  -3      900.58      838.72    125.94 o 
  11   1  -3      388.35      354.93    114.09 o 
  12   1  -3      228.77      275.70     80.49 o 
  13   1  -3     3773.95     4002.47     97.80 o 
  14   1  -3       91.05      273.52     74.72 o 
  15   1  -3     1497.95     1393.48     85.57 o 
  16   1  -3      506.58      383.58     73.79 o 
  17   1  -3     1143.61     1036.32     90.90 o 
  18   1  -3      451.25      444.66    100.78 o 
  19   1  -3      770.36      844.47    108.17 o 
  20   1  -3      395.27      137.11    106.21 o 
  21   1  -3    11880.57    11665.43    372.58 o 
  22   1  -3      242.55      225.73     99.08 o 
  23   1  -3      266.46      408.43     97.09 o 
   1   2  -3    11605.87     9893.17    211.16 o 
   2   2  -3     1421.72     1475.04    167.10 o 
   3   2  -3      954.98     1024.73    159.03 o 
   4   2  -3    32948.82    32092.19    480.38 o 
   5   2  -3      743.67      829.97    156.42 o 
   6   2  -3    32078.19    31549.03    608.32 o 
   7   2  -3     3397.23     3547.44    119.33 o 
   8   2  -3    11606.92    12446.33    148.36 o 
   9   2  -3       18.40      173.23    104.88 o 
  10   2  -3       96.46      335.23    131.28 o 
  11   2  -3      791.37      897.07     90.72 o 
  12   2  -3        2.93       54.49     97.62 o 
  13   2  -3     2438.11     2406.93     87.26 o 
  14   2  -3      178.49      159.39     76.13 o 
  15   2  -3      323.03      378.56     81.78 o 
  16   2  -3      163.55       32.66     80.69 o 
  17   2  -3       64.94       37.05     78.55 o 
  18   2  -3     1083.73      940.27     89.26 o 
  19   2  -3      913.53      875.97     89.97 o 
  20   2  -3      666.70      894.74     94.85 o 
  21   2  -3      385.01      471.19    102.24 o 
  22   2  -3      496.25      500.26    135.39 o 
  23   2  -3      760.20      791.28    112.93 o 
   0   3  -3     6065.44     5867.89    253.68 o 
   2   3  -3     4944.55     4661.64    159.55 o 
   3   3  -3     1196.90     1424.08    158.28 o 
   4   3  -3     2623.61     2268.36    132.68 o 
   5   3  -3    32983.48    30724.43    316.81 o 
   6   3  -3     1271.41     1267.35    124.73 o 
   7   3  -3     1176.20     1159.50    116.34 o 
   8   3  -3      667.92      721.23    109.17 o 
   9   3  -3     3876.20     3716.13    109.92 o 
  10   3  -3      487.04      673.46    109.56 o 
  11   3  -3      498.16      688.90     99.73 o 
  12   3  -3      484.25      504.98     97.67 o 
  13   3  -3     2037.50     2005.64     90.08 o 
  14   3  -3       46.60       50.77     90.89 o 
  15   3  -3      301.33      309.85     75.80 o 
  16   3  -3      173.22      272.68     80.88 o 
  17   3  -3       11.01       52.37     71.95 o 
  18   3  -3       17.13       48.61     76.20 o 
  19   3  -3      378.17      353.85     95.60 o 
  20   3  -3      206.43      189.61     85.12 o 
  21   3  -3     1325.59     1456.15    103.45 o 
  22   3  -3      156.65      201.02     87.72 o 
  23   3  -3      627.92      810.48    112.17 o 
   1   4  -3     1425.05     1381.28    151.26 o 
   2   4  -3    31690.43    30050.60    291.33 o 
   3   4  -3     1942.76     1751.19    130.12 o 
   4   4  -3      604.04      515.89    118.39 o 
   5   4  -3      786.81      845.71    125.06 o 
   6   4  -3     1262.62     1176.91    119.55 o 
   7   4  -3      278.53      279.05    125.39 o 
   8   4  -3      571.17      583.20    105.67 o 
   9   4  -3      340.84      243.38    103.43 o 
  10   4  -3     7664.02     8021.92    118.69 o 
  11   4  -3      685.88      607.62     90.12 o 
  12   4  -3     1525.32     1849.26     99.71 o 
  13   4  -3     1135.59      951.46     80.14 o 
  14   4  -3       56.09       69.23     77.37 o 
  15   4  -3       57.88       25.41     80.69 o 
  16   4  -3      825.62      752.60     75.25 o 
  17   4  -3       23.16       72.65    122.59 o 
  18   4  -3      661.06      674.14     78.74 o 
  19   4  -3     1083.35      926.09     87.82 o 
  20   4  -3      562.59      610.25    104.76 o 
  21   4  -3        0.99      146.15     83.35 o 
  22   4  -3       72.13      -87.63     87.63 o 
  23   4  -3     1031.22      704.98    119.20 o 
   0   5  -3     4510.19     4288.36    187.17 o 
   1   5  -3    22102.12    22478.55    206.41 o 
   2   5  -3     2719.88     2461.04    119.32 o 
   3   5  -3    28722.24    26991.25    203.75 o 
   4   5  -3     1744.08     1873.37    118.35 o 
   5   5  -3     1089.71     1068.74    100.31 o 
   6   5  -3      191.01      180.34     84.96 o 
   7   5  -3     3365.69     3308.93    111.18 o 
   8   5  -3     1525.73     1641.57    124.09 o 
   9   5  -3     5838.76     6569.40    147.39 o 
  10   5  -3      535.45      576.87    101.18 o 
  11   5  -3     2118.80     1982.07    119.58 o 
  12   5  -3      646.90      599.10     85.77 o 
  13   5  -3      765.17      779.76     84.95 o 
  14   5  -3      619.67      658.76     76.31 o 
  15   5  -3     3481.39     3507.85    100.58 o 
  16   5  -3      275.25      487.43     79.84 o 
  17   5  -3      678.02      545.62     81.32 o 
  18   5  -3       39.36       -7.04     89.48 o 
  19   5  -3      749.32     1004.17    106.54 o 
  20   5  -3      413.52      403.30     93.10 o 
  21   5  -3     1958.35     2249.20    105.69 o 
  22   5  -3      188.21      118.06     97.99 o 
  23   5  -3     1124.90      910.35    119.65 o 
   1   6  -3     6574.23     6451.56    129.74 o 
   2   6  -3    24894.17    25679.11    430.27 o 
   3   6  -3     1660.86     1659.15    113.21 o 
   4   6  -3     1812.69     1745.27    109.46 o 
   5   6  -3      949.14      769.44    113.92 o 
   6   6  -3      613.20      572.85    108.62 o 
   7   6  -3      663.78      459.61     95.70 o 
   8   6  -3       62.19      -59.49     97.65 o 
   9   6  -3     4264.54     4142.74    152.10 o 
  10   6  -3     3113.92     3500.95    102.82 o 
  11   6  -3       58.35       14.63     93.09 o 
  12   6  -3      682.07      713.22     93.80 o 
  13   6  -3     1421.71     1559.69     96.34 o 
  14   6  -3     1922.54     2032.82     97.32 o 
  15   6  -3     1480.77     1496.47     94.13 o 
  16   6  -3     6178.22     5883.36     98.86 o 
  17   6  -3      332.69      266.64     78.01 o 
  18   6  -3       71.36      175.93     86.44 o 
  19   6  -3     2077.94     2181.56     97.78 o 
  20   6  -3       61.24      150.70    102.31 o 
  21   6  -3      208.55      265.98     99.68 o 
  22   6  -3      548.18      560.81     80.23 o 
   0   7  -3     2402.18     2791.55    223.47 o 
   1   7  -3     9841.34     9548.73    125.43 o 
   2   7  -3     5191.44     5246.86    122.49 o 
   3   7  -3      766.73      710.58    101.90 o 
   4   7  -3       66.87      102.11     98.82 o 
   5   7  -3     3946.13     3828.31    118.90 o 
   6   7  -3      763.56      678.72     97.33 o 
   7   7  -3      544.67      373.61     96.94 o 
   8   7  -3     2122.27     2192.83    113.33 o 
   9   7  -3     5105.00     5233.76     99.95 o 
  10   7  -3      338.01      444.63    112.71 o 
  11   7  -3      510.20      573.74     95.36 o 
  12   7  -3     1803.61     1898.63     91.34 o 
  13   7  -3     2507.64     2579.70    100.58 o 
  14   7  -3      180.36      291.69     81.40 o 
  15   7  -3       66.43       71.76     72.95 o 
  16   7  -3      286.83      386.83     75.06 o 
  17   7  -3      230.94      308.53     70.73 o 
  18   7  -3      211.47      147.11     86.16 o 
  19   7  -3      549.24      453.97     85.50 o 
  20   7  -3       96.70       55.90     90.57 o 
  21   7  -3      503.38      457.35    124.99 o 
  22   7  -3      365.88      309.52     78.22 o 
   1   8  -3     5767.52     5194.44    125.28 o 
   2   8  -3    10153.10    10577.79    126.11 o 
   3   8  -3     1765.49     1776.04     87.94 o 
   4   8  -3     1226.08     1081.70     89.35 o 
   5   8  -3      211.73      337.32     93.25 o 
   6   8  -3      357.26      158.75     95.59 o 
   7   8  -3     2406.02     2409.67    102.21 o 
   8   8  -3      334.52      371.15    100.00 o 
   9   8  -3      336.57      441.31     82.17 o 
  10   8  -3     1626.19     1673.66     84.22 o 
  11   8  -3      370.34      263.85    106.93 o 
  12   8  -3      100.53      115.98     90.91 o 
  13   8  -3      946.31      933.87    107.11 o 
  14   8  -3      410.33      433.56     89.88 o 
  15   8  -3      260.81      191.87     79.53 o 
  16   8  -3     1041.57      818.32     81.51 o 
  17   8  -3      283.60      167.02    107.29 o 
  18   8  -3      509.25      520.28     85.60 o 
  19   8  -3     1267.83     1277.20    106.19 o 
  20   8  -3      570.77      664.48     79.25 o 
  21   8  -3      211.60      123.52     74.33 o 
  22   8  -3       96.74      138.45     93.50 o 
   0   9  -3       44.15      134.38    123.74 o 
   1   9  -3     5337.40     5490.40    112.95 o 
   2   9  -3     3157.44     3116.55     97.07 o 
   3   9  -3     5078.72     4677.95    101.92 o 
   4   9  -3       57.89      -19.62    102.17 o 
   5   9  -3     7327.53     7493.21    141.40 o 
   6   9  -3      672.68      678.40     86.49 o 
   7   9  -3     6240.11     6068.43    149.06 o 
   8   9  -3      341.20      487.63     81.64 o 
   9   9  -3       44.16       30.05     77.71 o 
  10   9  -3      470.39      278.96     84.57 o 
  11   9  -3     1407.97     1421.80     80.59 o 
  12   9  -3      153.48      178.45     89.28 o 
  13   9  -3      379.72      355.34     90.64 o 
  14   9  -3     1689.14     1833.05    107.88 o 
  15   9  -3     1025.50     1075.44     84.62 o 
  16   9  -3      474.41      434.66     71.89 o 
  17   9  -3     1198.37     1257.36     98.31 o 
  18   9  -3      328.03      347.66    102.92 o 
  19   9  -3       83.06       71.44     90.01 o 
  20   9  -3      190.87      109.09     87.13 o 
  21   9  -3       25.45       -4.82     78.99 o 
   1  10  -3      213.10      125.33     95.23 o 
   2  10  -3      168.73      326.16     82.76 o 
   3  10  -3     1487.93     1917.15    177.38 o 
   4  10  -3     3836.34     3738.45     91.55 o 
   5  10  -3     4698.92     4818.60    104.30 o 
   6  10  -3     1548.18     1818.01     94.59 o 
   7  10  -3      966.80     1035.11     83.93 o 
   8  10  -3     1915.73     1838.83     94.49 o 
   9  10  -3      777.76      806.14     86.21 o 
  10  10  -3      843.74      765.25     85.55 o 
  11  10  -3       37.11       60.11     91.39 o 
  12  10  -3       54.92       91.50     89.97 o 
  13  10  -3       43.58      109.95     87.72 o 
  14  10  -3       34.85       15.93    101.65 o 
  15  10  -3       63.96      137.74     98.89 o 
  16  10  -3      364.93      428.40    106.05 o 
  17  10  -3      317.06      193.43     85.17 o 
  18  10  -3      501.15      536.58    105.99 o 
  19  10  -3      370.96      364.26    110.93 o 
  20  10  -3      283.00      187.07    123.38 o 
  21  10  -3       35.66       -6.27     98.52 o 
   0  11  -3      188.13      155.57    114.57 o 
   1  11  -3        8.14       16.44     82.89 o 
   2  11  -3     1362.02     1381.00     85.42 o 
   3  11  -3      512.93      527.76     81.22 o 
   4  11  -3       41.53      116.02     85.95 o 
   5  11  -3     1131.62     1101.85     90.90 o 
   6  11  -3      225.63      152.01     85.90 o 
   7  11  -3      317.33      346.73     83.54 o 
   8  11  -3       49.21        9.08     70.36 o 
   9  11  -3     1331.83     1278.75     96.29 o 
  10  11  -3        3.27      -64.09     93.43 o 
  11  11  -3      129.01      165.55     90.78 o 
  12  11  -3      437.79      418.41     91.60 o 
  13  11  -3     1194.26     1108.62     77.57 o 
  14  11  -3      360.33      275.66     78.70 o 
  15  11  -3      442.19      304.05     99.10 o 
  16  11  -3      550.38      512.91    104.41 o 
  17  11  -3       53.72      110.95    101.62 o 
  18  11  -3       79.02      278.67    100.05 o 
  19  11  -3      135.84        3.24     81.16 o 
  20  11  -3      150.58      189.23     87.00 o 
   1  12  -3      143.97      200.82     79.95 o 
   2  12  -3      176.61      201.60     87.61 o 
   3  12  -3      791.39      862.88     81.66 o 
   4  12  -3      718.73      827.87     79.82 o 
   5  12  -3      165.65      222.13     76.93 o 
   6  12  -3      595.18      676.11     84.03 o 
   7  12  -3       47.01      129.93     82.89 o 
   8  12  -3      132.44       89.76     90.84 o 
   9  12  -3     1159.07     1175.75     84.59 o 
  10  12  -3      398.93      524.47     75.00 o 
  11  12  -3        6.83       -3.94     90.08 o 
  12  12  -3      780.07      799.45     81.59 o 
  13  12  -3     1050.53      862.36     77.58 o 
  14  12  -3      806.03      914.39    100.94 o 
  15  12  -3      355.59      433.93    105.48 o 
  16  12  -3      202.60      385.35    134.68 o 
  17  12  -3      276.07      509.56    117.05 o 
  18  12  -3      321.90      246.77    114.93 o 
  19  12  -3     1111.15     1061.88    112.68 o 
  20  12  -3      462.15      494.21     85.96 o 
   0  13  -3     6281.41     6357.53    285.83 o 
   1  13  -3     1558.43     1850.40     81.64 o 
   2  13  -3     1227.14     1314.57     98.06 o 
   3  13  -3     1427.81     1453.33     81.18 o 
   4  13  -3     2085.91     2086.99     81.70 o 
   5  13  -3      489.80      471.73     76.65 o 
   6  13  -3     3243.13     3393.16     91.44 o 
   7  13  -3     2755.86     2777.79     84.04 o 
   8  13  -3       41.47      137.36     82.45 o 
   9  13  -3      701.79      759.41     76.41 o 
  10  13  -3      245.48      212.39     90.14 o 
  11  13  -3     1455.70     1488.56     78.68 o 
  12  13  -3       66.00      176.17     85.85 o 
  13  13  -3      944.66      779.96     80.23 o 
  14  13  -3     1238.44     1216.87     91.35 o 
  15  13  -3      133.14      117.68    102.69 o 
  16  13  -3      747.96      729.18    104.99 o 
  17  13  -3     1211.60     1074.55    134.49 o 
  18  13  -3      287.44      431.04     80.59 o 
  19  13  -3      457.59      440.95     78.77 o 
   1  14  -3      388.26      445.38     76.41 o 
   2  14  -3      458.74      458.47     75.92 o 
   3  14  -3      200.27      116.85     74.30 o 
   4  14  -3       72.75       96.49     73.79 o 
   5  14  -3      457.60      394.10     99.53 o 
   6  14  -3     1009.93     1181.46     82.80 o 
   7  14  -3      546.72      394.54     81.58 o 
   8  14  -3       36.58       66.49     67.62 o 
   9  14  -3      286.94      319.78     73.78 o 
  10  14  -3      123.92      132.07     63.09 o 
  11  14  -3      936.44      911.07     81.55 o 
  12  14  -3      709.14      556.67     79.58 o 
  13  14  -3      584.98      695.72     82.58 o 
  14  14  -3      116.18      263.88     92.84 o 
  15  14  -3      150.36      137.26     80.67 o 
  16  14  -3       52.38       46.33    109.01 o 
  17  14  -3      249.87       87.33    112.95 o 
  18  14  -3       61.38       21.04    109.65 o 
   0  15  -3      367.57      305.30    104.43 o 
   1  15  -3      628.07      565.84     75.94 o 
   2  15  -3      862.91      984.12     76.17 o 
   3  15  -3     1319.45     1285.95     83.76 o 
   4  15  -3      239.19      195.29     73.18 o 
   5  15  -3     2320.48     2383.93     80.97 o 
   6  15  -3       96.96       71.06     63.38 o 
   7  15  -3        0.21       -5.44     72.40 o 
   8  15  -3      606.92      618.57     68.33 o 
   9  15  -3      410.18      531.52     75.19 o 
  10  15  -3      109.62      262.18     86.78 o 
  11  15  -3      117.03      103.30     77.43 o 
  12  15  -3       85.98      220.91     87.35 o 
  13  15  -3      286.23      275.08    105.52 o 
  14  15  -3       22.94      101.38    108.86 o 
  15  15  -3      444.63      303.85    107.71 o 
  16  15  -3       13.21      -90.86     90.86 o 
  17  15  -3      119.29      125.89     85.37 o 
  18  15  -3      642.07      500.01     94.86 o 
   1  16  -3      121.95      139.32     72.08 o 
   2  16  -3       76.57      164.95     72.20 o 
   3  16  -3      236.39      173.80     73.49 o 
   4  16  -3      933.09     1011.13     83.11 o 
   5  16  -3     2521.70     2314.43    114.19 o 
   6  16  -3     1679.85     1794.25     84.09 o 
   7  16  -3     3538.60     3371.53     79.02 o 
   8  16  -3      119.29      189.04     97.92 o 
   9  16  -3      654.12      544.45    122.95 o 
  10  16  -3     1329.51     1534.12    110.54 o 
  11  16  -3      217.94       59.68    106.24 o 
  12  16  -3      125.66      128.59    104.61 o 
  13  16  -3      195.89      140.96     86.22 o 
  14  16  -3       32.68       64.17     83.12 o 
  15  16  -3      218.57      135.59     88.96 o 
  16  16  -3      576.66      560.28     82.39 o 
  17  16  -3       41.46       29.49     83.58 o 
   0  17  -3     1143.43     1144.17    182.82 o 
   1  17  -3      134.33      122.27     78.25 o 
   2  17  -3      844.44      880.38     74.27 o 
   3  17  -3       88.33      -11.80     79.22 o 
   4  17  -3      486.18      579.47     74.57 o 
   5  17  -3      419.31      196.90     80.46 o 
   6  17  -3      127.39      223.06     70.20 o 
   7  17  -3      187.27      165.22     69.79 o 
   8  17  -3     1193.14     1544.14    108.80 o 
   9  17  -3      549.25      633.30     96.26 o 
  10  17  -3      630.21      688.45     87.42 o 
  11  17  -3      125.64      138.33    103.09 o 
  12  17  -3      636.70      655.56     86.68 o 
  13  17  -3      557.67      499.05    134.47 o 
  14  17  -3      846.72      773.95     83.10 o 
  15  17  -3      322.03      229.25     87.20 o 
  16  17  -3      116.33      -89.97     89.97 o 
   1  18  -3       58.25      -33.30     70.13 o 
   2  18  -3      637.52      490.37     71.34 o 
   3  18  -3      720.59      780.99     77.90 o 
   4  18  -3       83.53       -5.87     69.85 o 
   5  18  -3      680.13      493.34     66.20 o 
   6  18  -3      181.27       43.98     98.57 o 
   7  18  -3        2.35       46.95     85.80 o 
   8  18  -3       85.82      -33.13     79.20 o 
   9  18  -3      608.20      614.59     78.64 o 
  10  18  -3       17.64      156.22     93.41 o 
  11  18  -3      853.26      718.16     86.76 o 
  12  18  -3      166.81      334.31    100.86 o 
  13  18  -3       15.44      109.98     81.62 o 
  14  18  -3      181.55      235.71     78.80 o 
  15  18  -3      115.70       44.25    115.16 o 
   0  19  -3      134.86      190.87    121.99 o 
   1  19  -3      209.41       32.70     96.27 o 
   2  19  -3      105.36      180.81     93.76 o 
   3  19  -3      556.57      341.39    106.16 o 
   4  19  -3      941.87     1189.18    149.69 o 
   5  19  -3      125.81      179.41     84.72 o 
   6  19  -3     1677.51     1852.42     97.13 o 
   7  19  -3      174.13      158.28     84.47 o 
   8  19  -3      134.17       90.80     93.65 o 
   9  19  -3       70.22        3.77     81.86 o 
  10  19  -3      177.52      207.66     82.53 o 
  11  19  -3       84.74      -86.36    127.01 o 
  12  19  -3      525.96      712.78     98.90 o 
  13  19  -3       33.63      195.06    130.23 o 
  14  19  -3      380.18      527.42    185.56 o 
   1  20  -3      295.76      421.15     83.93 o 
   2  20  -3       36.69      175.85     83.36 o 
   3  20  -3      836.18      898.45    113.85 o 
   4  20  -3      261.29      331.76     86.22 o 
   5  20  -3      712.37     1034.35     86.16 o 
   6  20  -3       58.31      124.29    131.57 o 
   7  20  -3      590.60      608.57     77.35 o 
   8  20  -3      142.36      406.77     89.66 o 
   9  20  -3      247.19      260.40     88.49 o 
  10  20  -3      321.67      234.41     97.46 o 
  11  20  -3      733.91      743.79    111.27 o 
  12  20  -3      115.92      143.95     84.60 o 
   0  21  -3    10237.43    10344.73    273.69 o 
   1  21  -3      781.86     1047.86    144.81 o 
   2  21  -3     7520.11     7513.75    131.76 o 
   3  21  -3      953.38     1084.32    142.93 o 
   4  21  -3     2187.60     2137.13    120.07 o 
   5  21  -3      206.33      159.64     75.64 o 
   6  21  -3      358.98      190.21     88.95 o 
   7  21  -3      162.18      151.10    107.54 o 
   8  21  -3      337.76      323.40     79.53 o 
   9  21  -3       39.48       -2.33     90.43 o 
  10  21  -3       15.06      -58.65     77.06 o 
   1  22  -3       81.96      -11.16     79.74 o 
   2  22  -3      101.93      222.24     79.80 o 
   3  22  -3      323.10      327.27     87.09 o 
   4  22  -3      298.88      342.39     97.44 o 
   5  22  -3      529.53      491.05     79.96 o 
   6  22  -3      173.37      185.79     85.96 o 
   7  22  -3      783.90      690.44     96.43 o 
   8  22  -3       19.26       67.07     77.75 o 
   0  23  -3      260.72      431.26    134.61 o 
   1  23  -3      316.71      255.77    173.93 o 
   2  23  -3      332.30      377.11     78.69 o 
   3  23  -3       35.50      -74.36     77.57 o 
   4  23  -3     1125.76     1092.61    100.05 o 
   5  23  -3      103.00      233.91     94.51 o 
   2   0  -2    46822.01    44406.92    646.64 o 
   4   0  -2    50088.37    45571.29    434.59 o 
   6   0  -2    57630.39    54449.50    637.08 o 
   8   0  -2    61905.04    58432.16    848.58 o 
  10   0  -2    85785.08    84348.71   1368.02 o 
  12   0  -2    39636.56    39798.96    262.29 o 
  14   0  -2    43101.72    44503.84    708.41 o 
  16   0  -2     9928.71    10681.47    231.45 o 
  18   0  -2     9375.13     9998.58    225.30 o 
  20   0  -2    15558.42    17385.36    838.85 o 
  22   0  -2     4829.53     4741.88    310.27 o 
   1   1  -2     1854.11     1379.86    179.94 o 
   2   1  -2      201.89      243.07    193.58 o 
   3   1  -2     1653.45     1257.40    187.12 o 
   4   1  -2     1464.30     1404.95    143.29 o 
   5   1  -2     5381.00     5208.30    170.63 o 
   6   1  -2       30.70      387.85    153.85 o 
   7   1  -2     2007.34     2008.58    118.58 o 
   8   1  -2     2828.72     2821.58    116.56 o 
   9   1  -2       93.66       47.92     93.38 o 
  10   1  -2     3257.92     4139.32    133.62 o 
  11   1  -2     2365.88     2349.41    127.97 o 
  12   1  -2     1278.47     1461.06    113.14 o 
  13   1  -2      131.64      161.67     92.56 o 
  14   1  -2     6350.73     6474.19    127.71 o 
  15   1  -2      896.18      937.32     84.11 o 
  16   1  -2      722.92      789.24     75.89 o 
  17   1  -2      373.40      449.49     73.19 o 
  18   1  -2     2365.77     2203.35    110.61 o 
  19   1  -2      206.77      -47.90     97.24 o 
  20   1  -2     3392.84     3601.21    106.13 o 
  21   1  -2       28.98      -24.44    118.96 o 
  22   1  -2     1293.20     1317.12    119.39 o 
  23   1  -2       54.39       17.78     97.16 o 
   0   2  -2    47218.28    45927.67    524.09 o 
   1   2  -2     1394.05     1136.47    170.85 o 
   2   2  -2    82691.37    76225.01    544.71 o 
   3   2  -2     2055.27     2083.37    148.61 o 
   4   2  -2    63407.46    61658.83    956.45 o 
   5   2  -2      481.67      570.97    168.29 o 
   6   2  -2    10767.21     9528.53    183.94 o 
   7   2  -2      221.31      287.15     99.45 o 
   8   2  -2    29106.06    27486.37    252.62 o 
   9   2  -2     1680.23     1640.60    103.46 o 
  10   2  -2    48092.41    49659.92    480.98 o 
  11   2  -2     1175.31     1305.18     96.67 o 
  12   2  -2     6063.42     6181.41    109.58 o 
  13   2  -2      563.01      627.67     79.51 o 
  14   2  -2    27248.91    27910.50    223.00 o 
  15   2  -2      738.97      653.71     83.02 o 
  16   2  -2     2714.34     2859.21     84.20 o 
  17   2  -2      649.30      580.14     74.27 o 
  18   2  -2     3312.77     3195.44     79.49 o 
  19   2  -2      815.72      935.75    109.83 o 
  20   2  -2     9854.62    10785.78    107.60 o 
  21   2  -2      685.46      631.47    105.35 o 
  22   2  -2     1936.54     1994.28    121.09 o 
  23   2  -2      145.80      241.85     96.34 o 
   1   3  -2     1260.59     1104.31    132.09 o 
   2   3  -2      504.24      440.63    140.86 o 
   3   3  -2      979.28      818.72    128.58 o 
   4   3  -2        0.49      413.29    137.74 o 
   5   3  -2    21213.38    20466.26    287.28 o 
   6   3  -2     1555.38     1421.79    132.67 o 
   7   3  -2     1296.80     1267.48    140.82 o 
   8   3  -2      229.21      919.59    116.68 o 
   9   3  -2     3011.25     3134.45    116.40 o 
  10   3  -2     4639.97     4472.40    104.96 o 
  11   3  -2      101.04      160.80     90.37 o 
  12   3  -2       89.08      289.47     80.80 o 
  13   3  -2      994.33     1114.09     81.05 o 
  14   3  -2     1855.47     2158.51     90.97 o 
  15   3  -2      234.25      296.87     74.90 o 
  16   3  -2       82.16      198.21     74.15 o 
  17   3  -2     1004.85      962.99     83.47 o 
  18   3  -2      597.95      728.73     80.21 o 
  19   3  -2      173.05      149.31     86.62 o 
  20   3  -2      849.75     1208.06     96.35 o 
  21   3  -2     1190.21     1176.52     94.59 o 
  22   3  -2      284.94      390.59     88.71 o 
  23   3  -2        0.86     -110.55    110.55 o 
   0   4  -2    47503.79    44477.39    393.45 o 
   1   4  -2     5369.49     5249.26    161.67 o 
   2   4  -2    58633.52    56193.24    831.91 o 
   3   4  -2     7707.01     7016.59    174.75 o 
   4   4  -2    20287.29    17436.97    201.79 o 
   5   4  -2      492.06      613.02    112.54 o 
   6   4  -2     2029.38     1600.59    101.69 o 
   7   4  -2     1808.04     1695.54    137.00 o 
   8   4  -2    17375.41    16356.75    191.25 o 
   9   4  -2      695.61      714.12     95.26 o 
  10   4  -2    18824.54    18437.43    283.15 o 
  11   4  -2     1274.39     1273.37     93.73 o 
  12   4  -2     1763.96     1516.03     87.13 o 
  13   4  -2     1554.56     1536.60     82.39 o 
  14   4  -2    24154.54    23312.09    399.29 o 
  15   4  -2      439.76      526.89     82.95 o 
  16   4  -2     2619.39     2475.75     93.53 o 
  17   4  -2     1259.16     1119.99     77.67 o 
  18   4  -2     2857.50     2795.60     87.81 o 
  19   4  -2     1055.88     1380.17    109.90 o 
  20   4  -2     8737.07     9362.76    133.32 o 
  21   4  -2      269.73      282.05     91.88 o 
  22   4  -2     2496.45     2742.39    106.03 o 
  23   4  -2      264.08      503.47    142.97 o 
   1   5  -2     5994.87     5453.37    166.66 o 
   2   5  -2     4147.51     3763.05    145.62 o 
   3   5  -2    20661.30    19802.63    192.36 o 
   4   5  -2     4368.14     3989.60    135.50 o 
   5   5  -2    21464.33    21382.05    174.58 o 
   6   5  -2     2204.38     2144.97    125.31 o 
   7   5  -2     1901.72     1937.06    108.13 o 
   8   5  -2     3027.20     2990.44     94.26 o 
   9   5  -2      609.00      688.30     95.18 o 
  10   5  -2     3134.62     3175.33    131.41 o 
  11   5  -2     1655.61     1597.98    117.08 o 
  12   5  -2      671.72      663.83     86.55 o 
  13   5  -2     2502.09     2577.77     91.67 o 
  14   5  -2     5598.10     5425.56    107.00 o 
  15   5  -2      164.16      237.29     90.43 o 
  16   5  -2      121.11      228.56     89.87 o 
  17   5  -2      704.05      655.90     75.29 o 
  18   5  -2     2407.27     2288.30     79.40 o 
  19   5  -2     1933.35     1895.67     85.96 o 
  20   5  -2     1852.68     2063.25    109.22 o 
  21   5  -2     1591.00     1741.54    104.90 o 
  22   5  -2      425.94      340.22     76.23 o 
  23   5  -2       49.44       59.82     94.63 o 
   0   6  -2    52841.45    49190.48    361.25 o 
   1   6  -2     6594.36     6358.41    145.77 o 
   2   6  -2     7263.20     6666.52    158.49 o 
   3   6  -2     1570.84     1695.81    110.48 o 
   4   6  -2     1327.75     1017.38    103.27 o 
   5   6  -2      503.27      426.50     97.66 o 
   6   6  -2     2825.23     2355.76    109.17 o 
   7   6  -2     2162.12     2180.11     90.85 o 
   8   6  -2     3711.18     3392.28    100.55 o 
   9   6  -2     2665.63     2784.77     99.18 o 
  10   6  -2     6875.44     6182.91    185.73 o 
  11   6  -2     2202.99     2181.38    106.12 o 
  12   6  -2     1959.12     1690.39    101.20 o 
  13   6  -2     1322.16     1316.16     87.29 o 
  14   6  -2     9785.01     9666.65    218.61 o 
  15   6  -2      890.12     1003.24     78.06 o 
  16   6  -2     2031.55     1877.43     86.15 o 
  17   6  -2     1250.27     1390.19     77.94 o 
  18   6  -2     1584.20     1703.76    101.43 o 
  19   6  -2      915.72      839.79    106.42 o 
  20   6  -2     2380.04     2624.00    110.80 o 
  21   6  -2      573.16      624.91     93.81 o 
  22   6  -2     1465.88     1505.30     92.31 o 
  23   6  -2      176.20      249.58    128.70 o 
   1   7  -2     1585.37     1587.51    116.29 o 
   2   7  -2       42.96       53.47     98.15 o 
   3   7  -2     1119.09     1150.50    108.79 o 
   4   7  -2      640.32      622.22     89.28 o 
   5   7  -2     1836.44     1910.65     98.51 o 
   6   7  -2      335.75      524.22     83.29 o 
   7   7  -2      127.74      159.34     95.18 o 
   8   7  -2      955.82     1339.40    171.55 o 
   9   7  -2     1100.36     1394.89     98.49 o 
  10   7  -2     1566.58     1626.99     88.11 o 
  11   7  -2      868.52     1046.67     97.15 o 
  12   7  -2      896.50      987.36     96.19 o 
  13   7  -2       45.85       43.01     81.44 o 
  14   7  -2      670.11     1221.66     86.94 o 
  15   7  -2     1361.60     1281.71     85.33 o 
  16   7  -2      266.27      411.63     74.12 o 
  17   7  -2     1856.98     1850.88     83.73 o 
  18   7  -2      468.23      598.41     94.41 o 
  19   7  -2      452.95      676.55     85.81 o 
  20   7  -2      693.63      653.07    102.76 o 
  21   7  -2      660.92      776.81    100.85 o 
  22   7  -2      183.96      190.85     88.34 o 
   0   8  -2    50412.43    48136.51   1043.21 o 
   1   8  -2    13060.89    12361.57    141.07 o 
   2   8  -2    17096.37    16254.17    145.84 o 
   3   8  -2    12904.18    12068.34    137.69 o 
   4   8  -2    13404.46    13250.45    158.30 o 
   5   8  -2     2016.06     1853.47    101.78 o 
   6   8  -2     3464.30     3345.28     97.45 o 
   7   8  -2     4651.57     4619.99    227.56 o 
   8   8  -2    18450.40    17887.81    222.84 o 
   9   8  -2     8455.33     8743.83    156.84 o 
  10   8  -2    16944.29    16422.99    124.85 o 
  11   8  -2     2754.66     2849.63     88.41 o 
  12   8  -2     1722.14     1775.08     98.48 o 
  13   8  -2     4680.20     5159.73    176.10 o 
  14   8  -2    20759.30    19863.84    464.27 o 
  15   8  -2     1979.66     2034.17     79.76 o 
  16   8  -2     3173.76     3221.19     99.47 o 
  17   8  -2     1342.43     1464.57     76.80 o 
  18   8  -2     1428.33     1536.83     97.42 o 
  19   8  -2      668.17      838.86    105.58 o 
  20   8  -2     2856.02     2767.18    103.39 o 
  21   8  -2      730.91      968.30    102.14 o 
  22   8  -2     2088.64     2161.03     94.13 o 
   1   9  -2      448.72      475.05    108.08 o 
   2   9  -2     2733.76     2522.98    103.81 o 
   3   9  -2     2412.44     2653.02    103.17 o 
   4   9  -2     1523.28     1480.02     99.28 o 
   5   9  -2     1310.04     1180.28     89.14 o 
   6   9  -2     2846.23     2915.09    115.70 o 
   7   9  -2      755.02      882.66    104.17 o 
   8   9  -2      944.28     1409.15     92.50 o 
   9   9  -2     2569.46     2839.83     98.66 o 
  10   9  -2     3478.06     3219.22     84.38 o 
  11   9  -2     2077.03     1862.73     90.26 o 
  12   9  -2      508.10      537.04     82.40 o 
  13   9  -2      176.25      187.55     81.71 o 
  14   9  -2     2874.55     2846.75    177.47 o 
  15   9  -2     1084.85     1003.33    105.24 o 
  16   9  -2      627.81      773.24     90.07 o 
  17   9  -2     3091.75     3206.52    103.92 o 
  18   9  -2      897.70      902.26    106.40 o 
  19   9  -2       82.36       53.66    103.00 o 
  20   9  -2     1128.74     1064.35     92.91 o 
  21   9  -2      790.21      730.21     96.51 o 
  22   9  -2      415.57      252.40    113.58 o 
   0  10  -2    48874.09    49948.06    324.48 o 
   1  10  -2    35290.49    36453.86    202.91 o 
   2  10  -2    26391.93    28530.46    295.80 o 
   3  10  -2    15603.49    15579.22    282.67 o 
   4  10  -2    12276.66    12651.78    139.33 o 
   5  10  -2     8007.49     7430.23    104.42 o 
   6  10  -2     4371.06     4185.30     96.96 o 
   7  10  -2    11062.49    10485.98    174.98 o 
   8  10  -2    15105.65    14485.43    180.79 o 
   9  10  -2     7127.31     7120.55    108.51 o 
  10  10  -2     8699.10     8331.77    165.09 o 
  11  10  -2     7461.20     7204.73    106.98 o 
  12  10  -2     2925.34     2952.14     80.44 o 
  13  10  -2    10254.68    10349.38    160.86 o 
  14  10  -2    13235.40    12265.34    369.55 o 
  15  10  -2     3904.08     3674.96    159.34 o 
  16  10  -2     1644.17     1505.80     91.11 o 
  17  10  -2     3423.93     3714.80    101.84 o 
  18  10  -2     1832.78     1921.58     98.28 o 
  19  10  -2     1824.02     1894.50     97.05 o 
  20  10  -2     1150.68     1185.74    106.25 o 
  21  10  -2     1749.33     1820.21     92.36 o 
   1  11  -2     2274.63     2360.64     94.19 o 
   2  11  -2     1056.70     1047.24     89.00 o 
   3  11  -2       18.00       83.76     90.47 o 
   4  11  -2      155.01      320.40     98.83 o 
   5  11  -2      369.99      322.51     97.73 o 
   6  11  -2     1071.16     1164.87    101.48 o 
   7  11  -2      603.40      689.61     96.75 o 
   8  11  -2      532.67      579.54     73.42 o 
   9  11  -2       78.73      235.88     93.33 o 
  10  11  -2     1578.18     1281.77    104.47 o 
  11  11  -2      228.26      215.20     75.67 o 
  12  11  -2       21.66      201.44     74.51 o 
  13  11  -2       31.21      146.57     89.42 o 
  14  11  -2     2313.88     2085.26     89.79 o 
  15  11  -2      757.33      730.47    100.91 o 
  16  11  -2      551.30      865.17    150.00 o 
  17  11  -2      197.86      259.55     91.45 o 
  18  11  -2      296.35      494.42     84.19 o 
  19  11  -2       98.45      138.19    100.99 o 
  20  11  -2      515.46      344.23     80.42 o 
  21  11  -2      433.30      398.78     95.49 o 
   0  12  -2    22797.99    22662.71    194.81 o 
   1  12  -2    11723.90    11946.17    115.43 o 
   2  12  -2     1701.41     1830.07     93.23 o 
   3  12  -2     5390.50     5155.38    103.52 o 
   4  12  -2     1198.05     1151.19     84.43 o 
   5  12  -2     1226.86     1541.88    253.44 o 
   6  12  -2      937.08      681.35    166.11 o 
   7  12  -2     1678.14     1612.07     71.33 o 
   8  12  -2     1863.35     1723.53     81.45 o 
   9  12  -2     2614.66     2451.18     90.28 o 
  10  12  -2     2621.73     2430.35     83.90 o 
  11  12  -2     4449.84     4705.47    130.99 o 
  12  12  -2     1608.97     1722.71     86.70 o 
  13  12  -2     5977.35     5823.66    137.44 o 
  14  12  -2     4709.26     4682.67    138.02 o 
  15  12  -2     2982.20     3109.54    208.57 o 
  16  12  -2     1839.61     1813.88    107.79 o 
  17  12  -2     2541.95     2639.82    170.63 o 
  18  12  -2     1081.25     1162.42     92.95 o 
  19  12  -2     1026.83     1116.74    135.55 o 
  20  12  -2      724.34      671.03     89.81 o 
   1  13  -2      220.39      156.90     77.91 o 
   2  13  -2      433.36      565.05     78.81 o 
   3  13  -2      149.16      189.82     77.60 o 
   4  13  -2     1632.04     1785.41     88.92 o 
   5  13  -2     2416.32     2329.09     98.63 o 
   6  13  -2     1962.28     1716.66     75.77 o 
   7  13  -2      475.46      547.31     76.27 o 
   8  13  -2      214.47      321.18     76.02 o 
   9  13  -2     1605.42     1642.95     79.61 o 
  10  13  -2      741.56      977.32    149.83 o 
  11  13  -2     1519.74     1566.48     84.27 o 
  12  13  -2       20.43      211.27    100.41 o 
  13  13  -2     1035.59     1074.27    102.81 o 
  14  13  -2     1769.15     1997.07    131.16 o 
  15  13  -2     3345.37     3502.95    118.50 o 
  16  13  -2      280.84      562.19    120.19 o 
  17  13  -2      536.04      463.55    177.86 o 
  18  13  -2      229.89      297.57    111.13 o 
  19  13  -2      796.90      832.56     91.41 o 
   0  14  -2    15640.63    15403.98    154.40 o 
   1  14  -2    30867.04    31186.08    443.44 o 
   2  14  -2     6208.57     6381.76    121.94 o 
   3  14  -2    24510.89    24625.93    140.21 o 
   4  14  -2     7935.24     8171.54    220.29 o 
   5  14  -2    17049.58    16886.18    156.09 o 
   6  14  -2     1699.30     1859.77     80.34 o 
   7  14  -2    18305.30    18194.27    287.10 o 
   8  14  -2     7511.52     7873.72    144.79 o 
   9  14  -2    19777.45    19626.15    322.81 o 
  10  14  -2     6290.78     6144.18    189.40 o 
  11  14  -2    14287.88    13934.33    116.01 o 
  12  14  -2     1422.35     1402.09     78.17 o 
  13  14  -2    19644.93    22158.39    327.74 o 
  14  14  -2     8088.59     8317.54    116.26 o 
  15  14  -2     6156.61     6498.53    103.76 o 
  16  14  -2     1574.05     1613.63    180.85 o 
  17  14  -2     4837.82     4717.28    164.55 o 
  18  14  -2     1141.38      968.20    100.33 o 
  19  14  -2     2995.35     2694.27    119.83 o 
   1  15  -2      867.86      691.58     76.70 o 
   2  15  -2       62.96       58.38     69.10 o 
   3  15  -2      114.58       91.49     74.17 o 
   4  15  -2     1400.16     1310.22     78.40 o 
   5  15  -2      113.54      157.95     80.19 o 
   6  15  -2     2822.41     2735.49     86.76 o 
   7  15  -2      519.52      483.36     80.29 o 
   8  15  -2      190.00      257.53     63.73 o 
   9  15  -2      155.77      125.11     73.00 o 
  10  15  -2      617.67      664.48     82.93 o 
  11  15  -2      302.51      229.04     79.64 o 
  12  15  -2      588.32      346.01    109.05 o 
  13  15  -2      265.14      344.70    105.93 o 
  14  15  -2     1910.22     1720.67    129.23 o 
  15  15  -2      639.49      499.17     84.95 o 
  16  15  -2      366.40      513.75    102.10 o 
  17  15  -2      455.22      422.81     97.09 o 
  18  15  -2      533.23      411.49     95.55 o 
   0  16  -2     2648.03     2640.21    115.75 o 
   1  16  -2     5290.66     5599.66     90.25 o 
   2  16  -2      374.64      451.86     74.23 o 
   3  16  -2     1883.69     2203.59    132.05 o 
   4  16  -2      241.30      278.96     68.54 o 
   5  16  -2     3634.33     3456.30     79.76 o 
   6  16  -2      133.65      160.23     79.83 o 
   7  16  -2     3120.85     2866.89     89.04 o 
   8  16  -2     1477.64     1640.68     78.29 o 
   9  16  -2     3701.50     3268.21    143.88 o 
  10  16  -2      308.93      266.38     71.62 o 
  11  16  -2     5101.61     5243.39    169.80 o 
  12  16  -2      155.77      222.51     86.52 o 
  13  16  -2     6256.66     6553.00    285.19 o 
  14  16  -2      886.71      832.35    123.74 o 
  15  16  -2     1169.39     1079.50    105.96 o 
  16  16  -2      188.42      153.67    105.86 o 
  17  16  -2     1654.68     1302.95    113.60 o 
   1  17  -2      200.32      262.44     74.57 o 
   2  17  -2     1067.01     1121.23     76.61 o 
   3  17  -2      321.38      473.12     72.63 o 
   4  17  -2     1453.65     1480.48     97.46 o 
   5  17  -2       54.22      134.51     72.94 o 
   6  17  -2     1828.29     1832.08    117.21 o 
   7  17  -2      413.90      375.08     68.14 o 
   8  17  -2     1835.33     1783.40     83.95 o 
   9  17  -2      621.08      879.19    108.31 o 
  10  17  -2     1779.82     1811.01    122.97 o 
  11  17  -2        8.23       66.91     74.14 o 
  12  17  -2      153.40      491.96     95.03 o 
  13  17  -2      502.93      428.26    139.87 o 
  14  17  -2     1523.26     1433.46     94.97 o 
  15  17  -2      505.59      548.28     80.54 o 
  16  17  -2     1306.48     1134.11     83.54 o 
   0  18  -2     1502.61     1437.64    225.55 o 
   1  18  -2     8156.32     7862.14     96.24 o 
   2  18  -2      172.93      210.24     67.76 o 
   3  18  -2     4447.16     3997.20    130.99 o 
   4  18  -2      206.14      230.53     65.76 o 
   5  18  -2     3728.19     3869.57    138.67 o 
   6  18  -2       62.75        7.68     76.21 o 
   7  18  -2     2371.06     2584.51    144.02 o 
   8  18  -2      327.01      212.73     86.65 o 
   9  18  -2     2744.95     3088.22    112.56 o 
  10  18  -2      316.36      306.65    103.08 o 
  11  18  -2     3188.70     3568.75     93.46 o 
  12  18  -2       44.34      148.39     92.25 o 
  13  18  -2     4944.64     5163.85    252.20 o 
  14  18  -2      423.98      485.72     90.66 o 
  15  18  -2     1238.53     1152.91     83.25 o 
   1  19  -2       43.45      220.52     93.02 o 
   2  19  -2       62.68       96.76     87.80 o 
   3  19  -2       91.14       58.48     96.81 o 
   4  19  -2     1817.09     1912.83     85.19 o 
   5  19  -2      758.53      891.98     88.14 o 
   6  19  -2      928.66      886.07    105.61 o 
   7  19  -2      315.37      355.73     84.96 o 
   8  19  -2        7.83      -61.06     77.47 o 
   9  19  -2      592.41      631.83    106.24 o 
  10  19  -2       54.02       93.64    143.35 o 
  11  19  -2      318.61      188.99     90.02 o 
  12  19  -2      127.85       32.34     87.45 o 
  13  19  -2      724.77      554.16     87.90 o 
  14  19  -2      131.50      209.24     85.93 o 
   0  20  -2     2010.82     2437.15    114.93 o 
   1  20  -2    17423.72    19365.77    406.60 o 
   2  20  -2       45.16      626.80     79.88 o 
   3  20  -2    10552.31    11444.20    242.81 o 
   4  20  -2      367.81      604.71     93.69 o 
   5  20  -2     7891.10     8065.26     99.66 o 
   6  20  -2       91.66      412.28     85.58 o 
   7  20  -2     4301.26     4248.55    259.89 o 
   8  20  -2      164.15      134.69     99.12 o 
   9  20  -2     4020.41     3867.91    188.10 o 
  10  20  -2       84.33      187.03     88.25 o 
  11  20  -2     2822.40     2544.82    140.40 o 
  12  20  -2      344.91      311.30     80.24 o 
   1  21  -2      124.10      209.63     93.09 o 
   2  21  -2      141.41      101.18     76.73 o 
   3  21  -2      137.61      184.06     82.46 o 
   4  21  -2      853.97      808.56     91.14 o 
   5  21  -2       11.77      101.44     82.33 o 
   6  21  -2     1608.82     1615.99    183.08 o 
   7  21  -2      483.29      485.07     93.40 o 
   8  21  -2      368.13      228.47    168.22 o 
   9  21  -2      158.17       80.70     73.28 o 
  10  21  -2      178.92      256.72    107.13 o 
  11  21  -2       63.01      112.81     77.21 o 
   0  22  -2     1172.29     1195.40    144.32 o 
   1  22  -2     5243.26     4991.99    123.81 o 
   2  22  -2      139.77      299.96     74.87 o 
   3  22  -2     1679.09     1765.73    290.92 o 
   4  22  -2      823.94      714.80     76.24 o 
   5  22  -2     3194.96     3375.14    145.99 o 
   6  22  -2      504.71      609.08     79.84 o 
   7  22  -2     2109.26     1992.54    155.51 o 
   8  22  -2      344.26      252.89     99.98 o 
   9  22  -2     2701.55     2562.84     86.52 o 
   1  23  -2      288.88      174.98    101.11 o 
   2  23  -2      220.11      281.92    100.73 o 
   3  23  -2      154.09      122.06     94.32 o 
   4  23  -2      304.39      254.18     95.34 o 
   5  23  -2       79.66      -58.25     77.22 o 
   6  23  -2       18.74      -76.65     76.65 o 
   1   0  -1     2009.76      150.31    204.19 o 
   3   0  -1     1144.78     1198.87    237.35 o 
   5   0  -1     5976.08     6244.85    213.37 o 
   7   0  -1     5700.36     5208.38    178.18 o 
   9   0  -1     2236.10     2070.74    138.21 o 
  11   0  -1      982.95     1302.20    143.91 o 
  13   0  -1      666.98      804.05    138.94 o 
  15   0  -1       52.59      108.74    127.53 o 
  17   0  -1      579.58      906.86    129.53 o 
  19   0  -1      195.53      402.05    117.56 o 
  21   0  -1      362.01      534.05    120.97 o 
  23   0  -1     2438.82     1750.91    145.48 o 
   0   1  -1     1224.35      916.97    192.23 o 
   1   1  -1      172.10      154.45    144.02 o 
   2   1  -1      829.68      606.15    143.86 o 
   3   1  -1     7857.39     6493.99    210.84 o 
   4   1  -1     4101.84     3307.37    146.06 o 
   5   1  -1    36708.14    33575.69    356.86 o 
   6   1  -1     6340.66     5619.23    170.36 o 
   7   1  -1     9436.03     9322.77    170.61 o 
   8   1  -1     4314.75     4359.29    150.58 o 
   9   1  -1     5324.03     5428.31    144.41 o 
  10   1  -1     1654.82     1744.45    110.81 o 
  11   1  -1    17156.48    16791.26    164.85 o 
  12   1  -1     6256.61     6333.53    133.94 o 
  13   1  -1     1398.06     1359.23     91.33 o 
  14   1  -1      162.94      219.65     92.71 o 
  15   1  -1     2765.40     2738.79    111.98 o 
  16   1  -1      222.11      286.72     81.16 o 
  17   1  -1     9914.17     9986.20    116.78 o 
  18   1  -1     1068.14     1136.87    106.20 o 
  19   1  -1      720.45      547.29    101.35 o 
  20   1  -1      226.33      127.74    103.49 o 
  21   1  -1      968.08     1094.43    119.07 o 
  22   1  -1       91.30      176.29    119.03 o 
  23   1  -1      844.77      926.49    100.97 o 
   1   2  -1      948.67      718.14    119.21 o 
   2   2  -1     9694.18     9177.67    220.16 o 
   3   2  -1      186.00      162.39    134.06 o 
   4   2  -1    14343.04    14318.51    379.74 o 
   5   2  -1     5935.91     5126.28    180.55 o 
   6   2  -1     3851.13     3777.39    159.27 o 
   7   2  -1     1912.11     2006.88    112.09 o 
   8   2  -1    10688.42    10504.26    149.15 o 
   9   2  -1     3350.96     3209.38     96.10 o 
  10   2  -1     2011.19     1943.84     92.76 o 
  11   2  -1       41.71      886.70    178.85 o 
  12   2  -1     5129.31     5292.77     93.35 o 
  13   2  -1     4067.37     4083.87    143.42 o 
  14   2  -1      530.68      494.95     94.28 o 
  15   2  -1      715.13      836.72     92.85 o 
  16   2  -1      566.59      562.51     76.07 o 
  17   2  -1      429.00      757.15     89.95 o 
  18   2  -1      297.86      393.77     81.19 o 
  19   2  -1     3158.32     3184.00    127.58 o 
  20   2  -1      294.98      384.30     94.77 o 
  21   2  -1      433.44      656.07    103.98 o 
  22   2  -1      532.78      561.20    116.67 o 
  23   2  -1     1156.10     1143.13     83.52 o 
   0   3  -1     7941.73     6844.77    250.64 o 
   1   3  -1     7453.41     6070.50    172.04 o 
   2   3  -1     1252.36     1010.44    136.18 o 
   3   3  -1     9594.99     8594.31    178.80 o 
   4   3  -1     2913.61     2651.99    139.51 o 
   5   3  -1    32768.30    31646.91    307.83 o 
   6   3  -1     7723.83     6911.46    167.58 o 
   7   3  -1     8080.15     7724.60    186.91 o 
   8   3  -1       51.06      116.83    130.68 o 
   9   3  -1    36620.98    37570.00    450.69 o 
  10   3  -1     1831.04     1829.90     99.04 o 
  11   3  -1     1592.06     1596.13    110.70 o 
  12   3  -1     2766.63     2689.93    107.12 o 
  13   3  -1     3258.22     3582.15     86.27 o 
  14   3  -1      256.82      286.60     66.84 o 
  15   3  -1      193.82      178.38     65.24 o 
  16   3  -1      130.98      268.58     79.63 o 
  17   3  -1     3359.78     3641.19     99.10 o 
  18   3  -1      692.55      740.55     70.00 o 
  19   3  -1      720.92      792.54     98.45 o 
  20   3  -1       31.79       78.41     78.81 o 
  21   3  -1     1124.15     1201.90     98.57 o 
  22   3  -1      359.57      434.95     95.88 o 
  23   3  -1      907.67     1105.50     91.39 o 
   1   4  -1     2919.97     2611.66    129.82 o 
   2   4  -1    14436.80    14103.32    180.00 o 
   3   4  -1      208.83      185.17    126.71 o 
   4   4  -1     7980.40     8262.99    178.61 o 
   5   4  -1      821.97     1015.98    121.11 o 
   6   4  -1     2935.84     3049.18    120.57 o 
   7   4  -1      503.18      385.70    108.02 o 
   8   4  -1     5247.17     5061.08    145.85 o 
   9   4  -1     4351.00     4491.94    115.63 o 
  10   4  -1     4539.10     4685.44    112.88 o 
  11   4  -1     1986.09     2180.96     99.48 o 
  12   4  -1     1446.37     1533.57     93.00 o 
  13   4  -1      259.14      276.36     85.62 o 
  14   4  -1      482.50      484.90     94.72 o 
  15   4  -1     1410.79     1332.04     85.55 o 
  16   4  -1     1955.59     2018.75     75.12 o 
  17   4  -1       31.25      255.70     72.60 o 
  18   4  -1     6063.44     5749.82    225.91 o 
  19   4  -1     1083.40     1136.78     98.82 o 
  20   4  -1       12.93       92.39     83.48 o 
  21   4  -1      229.07      226.60     89.74 o 
  22   4  -1       13.49       61.04     79.75 o 
  23   4  -1     1074.13     1046.50     99.21 o 
   0   5  -1    31696.57    28613.95    316.92 o 
   1   5  -1    30703.42    29934.75    279.00 o 
   2   5  -1     1854.08     1812.82    129.93 o 
   3   5  -1    32777.62    30819.68    220.70 o 
   4   5  -1     8094.37     7593.15    139.89 o 
   5   5  -1     1606.06     1569.61    113.97 o 
   6   5  -1     2638.28     2494.23    119.68 o 
   7   5  -1     6536.29     5830.57    134.17 o 
   8   5  -1     5509.90     5504.52    118.38 o 
   9   5  -1    15897.27    17177.80    165.29 o 
  10   5  -1     1011.77     1096.68    155.13 o 
  11   5  -1     3498.11     3066.80    124.28 o 
  12   5  -1      437.59      522.42     90.17 o 
  13   5  -1      673.80      774.53     95.98 o 
  14   5  -1      364.55      525.85     76.79 o 
  15   5  -1      940.53      893.01     83.56 o 
  16   5  -1      611.10      562.15     74.86 o 
  17   5  -1     5203.04     4977.12    115.82 o 
  18   5  -1      667.88      745.87     73.53 o 
  19   5  -1      375.33      511.12     95.28 o 
  20   5  -1      335.61      283.27    103.51 o 
  21   5  -1       47.65       17.88     93.41 o 
  22   5  -1       37.96      -78.24     79.94 o 
  23   5  -1      138.87      117.54     85.15 o 
   1   6  -1     2781.97     2767.10    137.94 o 
   2   6  -1     3830.37     3875.06    152.14 o 
   3   6  -1     1403.74     1549.70    108.22 o 
   4   6  -1     3310.77     3386.10    138.34 o 
   5   6  -1      623.99      689.29    110.10 o 
   6   6  -1      175.67      228.40     95.38 o 
   7   6  -1      585.28      884.38     86.32 o 
   8   6  -1    10283.39    10852.04    176.09 o 
   9   6  -1     2618.12     2719.29     92.48 o 
  10   6  -1      526.21      562.04    103.14 o 
  11   6  -1      107.79      105.06    114.05 o 
  12   6  -1     4297.45     4245.51    123.03 o 
  13   6  -1     2956.42     3049.59     94.28 o 
  14   6  -1     1220.80     1156.71     79.93 o 
  15   6  -1       40.20      137.35     98.71 o 
  16   6  -1      533.45      563.25     87.89 o 
  17   6  -1      279.20      598.50     75.71 o 
  18   6  -1      407.07      494.80     77.85 o 
  19   6  -1      567.45      656.06     94.99 o 
  20   6  -1      529.84      590.90     96.09 o 
  21   6  -1       29.46      103.62     90.57 o 
  22   6  -1      122.91       80.22     87.17 o 
  23   6  -1      690.97      655.67     85.70 o 
   0   7  -1     8039.99     7886.29    192.79 o 
   1   7  -1    10215.87     9613.26    141.24 o 
   2   7  -1     1953.87     1965.41    110.83 o 
   3   7  -1    10365.95     9652.78    135.17 o 
   4   7  -1      969.76      902.21    120.47 o 
   5   7  -1     5343.82     4923.13    105.50 o 
   6   7  -1     3696.74     3677.77    104.35 o 
   7   7  -1     1307.20     1295.86     87.00 o 
   8   7  -1     1771.45     2018.85    103.54 o 
   9   7  -1     8272.12     8424.21    189.14 o 
  10   7  -1     1233.87     1246.98     93.50 o 
  11   7  -1     2057.84     2097.54    105.25 o 
  12   7  -1      900.28     1055.01     79.88 o 
  13   7  -1      110.95      222.13    106.08 o 
  14   7  -1      932.21     1007.19     93.95 o 
  15   7  -1     1323.55     1619.95    147.57 o 
  16   7  -1      136.20      222.44     67.93 o 
  17   7  -1     2795.06     2561.13    116.26 o 
  18   7  -1      250.46      321.74    114.07 o 
  19   7  -1      118.03      112.53     85.60 o 
  20   7  -1        6.77       -0.96     84.89 o 
  21   7  -1       92.74      203.22     89.83 o 
  22   7  -1       27.91      141.56     79.03 o 
   1   8  -1     5321.92     5341.28    116.07 o 
   2   8  -1     6545.28     6383.95    112.22 o 
   3   8  -1      494.58      451.88     93.71 o 
   4   8  -1     4683.99     4392.94    112.80 o 
   5   8  -1     3836.01     4036.54     92.13 o 
   6   8  -1     9750.03     9920.23    121.14 o 
   7   8  -1     3465.79     3710.07    106.01 o 
   8   8  -1      437.61      400.97     84.60 o 
   9   8  -1     3083.05     3076.66     93.97 o 
  10   8  -1     1537.58     1712.83    107.06 o 
  11   8  -1      518.76      600.03     87.22 o 
  12   8  -1      240.30      273.70     76.06 o 
  13   8  -1      335.94      278.43     92.46 o 
  14   8  -1      277.64      188.33    104.47 o 
  15   8  -1      547.48      898.12     82.85 o 
  16   8  -1       24.74      121.22     75.41 o 
  17   8  -1      109.25      215.24     78.52 o 
  18   8  -1      346.07      389.69     80.58 o 
  19   8  -1      225.74      301.83     91.24 o 
  20   8  -1      206.53      158.49     89.70 o 
  21   8  -1      215.83      112.05     99.10 o 
  22   8  -1      448.72      413.03     87.77 o 
   0   9  -1     4923.15     4918.47    136.56 o 
   1   9  -1     4045.08     3906.96    103.97 o 
   2   9  -1     6127.48     5888.84    113.85 o 
   3   9  -1    23777.43    26067.69    171.22 o 
   4   9  -1    21614.53    21801.70    222.10 o 
   5   9  -1    12225.00    13053.16    126.28 o 
   6   9  -1     3706.82     3709.64    107.85 o 
   7   9  -1     7387.01     7385.85    118.10 o 
   8   9  -1     1179.33     1182.07     87.13 o 
   9   9  -1      252.08      422.83     84.30 o 
  10   9  -1     3175.24     3327.32    101.37 o 
  11   9  -1     7372.34     7763.83    162.53 o 
  12   9  -1     1425.04     1337.80     82.31 o 
  13   9  -1     1896.15     2130.45     99.22 o 
  14   9  -1     2230.67     2243.90     82.96 o 
  15   9  -1     2569.51     2742.35     89.92 o 
  16   9  -1     1492.06     1389.43     78.13 o 
  17   9  -1     3251.56     3338.46    146.40 o 
  18   9  -1      563.12      748.27    129.12 o 
  19   9  -1       65.37      221.64     94.01 o 
  20   9  -1      116.12      263.50     90.53 o 
  21   9  -1      599.71      591.30     98.67 o 
  22   9  -1      116.43       50.58     78.09 o 
   1  10  -1     2274.51     2038.36    100.57 o 
   2  10  -1     1396.86     1425.25    107.81 o 
   3  10  -1     2755.09     3045.36    112.16 o 
   4  10  -1     2380.73     2317.91    112.11 o 
   5  10  -1     1546.57     1537.89    100.01 o 
   6  10  -1      646.15      608.96    103.76 o 
   7  10  -1     2687.69     2583.38     90.72 o 
   8  10  -1     1525.05     1662.78     88.35 o 
   9  10  -1      493.02     1726.04    499.54 o 
  10  10  -1     3621.21     3584.23     95.78 o 
  11  10  -1      402.86      397.78    103.36 o 
  12  10  -1      329.36      235.04     75.38 o 
  13  10  -1       13.77      -44.66     80.96 o 
  14  10  -1       81.90      120.18    101.78 o 
  15  10  -1       81.45      249.00    103.38 o 
  16  10  -1      469.41      543.46    100.82 o 
  17  10  -1      276.33      217.66     94.85 o 
  18  10  -1      195.28      152.53     84.13 o 
  19  10  -1      488.50      425.22    101.47 o 
  20  10  -1      304.52      297.79     82.12 o 
  21  10  -1      267.05      145.11     72.83 o 
   0  11  -1     1736.57     2095.01    142.75 o 
   1  11  -1    11244.44    11302.87    128.00 o 
   2  11  -1     9509.51     9354.70    136.95 o 
   3  11  -1     2710.09     2751.49     96.07 o 
   4  11  -1     1738.86     1986.06    106.70 o 
   5  11  -1     3660.23     3612.64    108.00 o 
   6  11  -1      657.14      664.12     71.89 o 
   7  11  -1     2074.79     1977.28     80.38 o 
   8  11  -1     3787.27     4554.19    211.10 o 
   9  11  -1     6204.84     6259.71    129.48 o 
  10  11  -1      268.27      236.58     77.67 o 
  11  11  -1      135.43      161.15     74.40 o 
  12  11  -1     1499.21     1478.64     87.04 o 
  13  11  -1      562.93      507.40     75.62 o 
  14  11  -1     1131.90      820.91     93.97 o 
  15  11  -1      447.89      397.89    114.83 o 
  16  11  -1       98.39       67.52    122.55 o 
  17  11  -1       60.60      146.58    130.25 o 
  18  11  -1      133.14      140.31     79.15 o 
  19  11  -1      477.56      389.90    103.25 o 
  20  11  -1      109.19       66.75     69.09 o 
  21  11  -1      214.40      223.63     85.86 o 
   1  12  -1     1196.82     1274.61     86.41 o 
   2  12  -1     4564.03     4579.46     95.27 o 
   3  12  -1      309.21      354.33     99.14 o 
   4  12  -1     1292.53     1258.62    101.82 o 
   5  12  -1      890.67      905.74     75.86 o 
   6  12  -1     3112.49     3178.32    102.77 o 
   7  12  -1     3457.01     3627.60    102.84 o 
   8  12  -1     1276.79     1221.04     79.65 o 
   9  12  -1      368.03      368.95     77.79 o 
  10  12  -1      554.13      661.54    105.98 o 
  11  12  -1      300.68      434.18     75.36 o 
  12  12  -1      586.59      595.17     74.92 o 
  13  12  -1       77.85      100.52     79.73 o 
  14  12  -1      863.68     1019.22     90.59 o 
  15  12  -1      191.73      360.90    123.15 o 
  16  12  -1       76.91      148.20    103.48 o 
  17  12  -1       42.34      342.41    119.43 o 
  18  12  -1       79.37      124.00     99.74 o 
  19  12  -1      283.94      454.13     80.73 o 
  20  12  -1      408.88      350.25    150.00 o 
   0  13  -1     3316.98     3168.72    249.41 o 
   1  13  -1      780.15      856.74     99.20 o 
   2  13  -1     1573.24     1635.11     91.76 o 
   3  13  -1     2292.42     2423.69     80.01 o 
   4  13  -1     1300.97     1253.17     81.30 o 
   5  13  -1      663.74      687.88     69.18 o 
   6  13  -1      109.60      349.63     75.99 o 
   7  13  -1      557.49      473.34     76.99 o 
   8  13  -1     1298.96     1574.55     86.25 o 
   9  13  -1     1831.42     1872.58     75.37 o 
  10  13  -1       94.77      192.10     80.88 o 
  11  13  -1      606.05      629.79     87.38 o 
  12  13  -1      350.67      322.72     74.86 o 
  13  13  -1       18.13      -31.27     72.73 o 
  14  13  -1      683.33      626.97     75.53 o 
  15  13  -1      270.07      198.93     95.51 o 
  16  13  -1      198.30      216.53     91.83 o 
  17  13  -1      582.48      597.54    102.72 o 
  18  13  -1       33.33       -4.35    124.90 o 
  19  13  -1       75.48       82.35     79.90 o 
  20  13  -1        4.32       74.95     95.60 o 
   1  14  -1      196.71      177.30     93.54 o 
   2  14  -1      294.04      357.87     83.58 o 
   3  14  -1      985.77     1105.80     86.26 o 
   4  14  -1      671.27      622.26     71.96 o 
   5  14  -1     1124.91     1072.98     79.32 o 
   6  14  -1      595.72      659.76    101.95 o 
   7  14  -1       33.90       33.61     90.96 o 
   8  14  -1      110.29      106.46     68.98 o 
   9  14  -1      247.94      292.31     80.83 o 
  10  14  -1      573.30      698.17     81.03 o 
  11  14  -1      221.22      218.43     81.95 o 
  12  14  -1      591.75      596.77     74.21 o 
  13  14  -1       80.03        4.78     71.33 o 
  14  14  -1       52.98      225.88     95.16 o 
  15  14  -1      830.11      799.07    143.71 o 
  16  14  -1      614.00      597.91    138.81 o 
  17  14  -1      870.70      917.73     93.64 o 
  18  14  -1      245.02       86.11     96.78 o 
  19  14  -1      475.06      317.41     95.79 o 
   0  15  -1      830.52      743.53    107.84 o 
   1  15  -1      802.43      848.84     84.08 o 
   2  15  -1      670.62      692.04     76.76 o 
   3  15  -1      249.42      234.42     69.59 o 
   4  15  -1       50.41      120.50     81.41 o 
   5  15  -1      376.88      420.46     65.58 o 
   6  15  -1     1019.64     1130.64     83.93 o 
   7  15  -1      162.06      335.03     80.97 o 
   8  15  -1     1544.00     1535.46     69.08 o 
   9  15  -1     1626.22     1562.35     81.16 o 
  10  15  -1      950.08      901.50     71.35 o 
  11  15  -1       30.70      152.60     65.19 o 
  12  15  -1      663.70      791.67     89.50 o 
  13  15  -1      446.33      437.14    110.42 o 
  14  15  -1      338.29      181.89    126.63 o 
  15  15  -1      600.90      473.32     86.99 o 
  16  15  -1      167.83      317.54     90.84 o 
  17  15  -1      132.05      102.75     98.39 o 
  18  15  -1      576.51      416.13     85.83 o 
   1  16  -1      653.61      605.04     82.16 o 
   2  16  -1      578.28      713.25     80.69 o 
   3  16  -1     1338.61     1336.64    100.17 o 
   4  16  -1      149.99      239.89    130.44 o 
   5  16  -1      658.82      664.80     74.86 o 
   6  16  -1      736.67      642.92     72.38 o 
   7  16  -1     1124.21      992.30     90.61 o 
   8  16  -1      521.99      550.97     91.42 o 
   9  16  -1       49.33      -66.41     71.12 o 
  10  16  -1     1886.00     1797.80     88.58 o 
  11  16  -1       74.51      120.95     95.24 o 
  12  16  -1      282.83      276.92     94.45 o 
  13  16  -1     1182.26     1129.07    158.99 o 
  14  16  -1     1176.69     1252.52     88.84 o 
  15  16  -1      278.31      249.93    109.70 o 
  16  16  -1       95.66       37.08     89.01 o 
  17  16  -1      284.38      190.37    113.28 o 
   0  17  -1     7580.79     8053.24    152.19 o 
   1  17  -1     1553.78     1636.39     93.70 o 
   2  17  -1     8323.03     8664.11    182.60 o 
   3  17  -1      201.75      193.21     89.94 o 
   4  17  -1     2560.20     2605.22     80.78 o 
   5  17  -1     1110.48     1207.78     82.34 o 
   6  17  -1     4508.46     4316.83     78.26 o 
   7  17  -1      244.29      418.06     71.87 o 
   8  17  -1     3791.66     3566.28    109.52 o 
   9  17  -1      511.92      539.24     89.63 o 
  10  17  -1      851.92      952.82     98.32 o 
  11  17  -1      319.83      318.50    105.95 o 
  12  17  -1      831.06      804.82     81.91 o 
  13  17  -1       85.60       16.52    104.88 o 
  14  17  -1       25.10       84.16     72.93 o 
  15  17  -1       77.49      -30.32     87.78 o 
  16  17  -1      100.80       84.38     72.89 o 
   1  18  -1      102.76      172.48     73.49 o 
   2  18  -1      436.57      466.22     69.58 o 
   3  18  -1     1073.35      945.29     66.63 o 
   4  18  -1     1170.36     1056.62     75.43 o 
   5  18  -1     3843.39     3504.31     79.80 o 
   6  18  -1       84.14      108.39     85.30 o 
   7  18  -1      299.89      324.27    107.85 o 
   8  18  -1      178.18      -82.19     95.39 o 
   9  18  -1      710.63      648.24    116.83 o 
  10  18  -1       62.87      118.76     91.36 o 
  11  18  -1       50.40      138.63     95.20 o 
  12  18  -1      114.57        9.53    126.49 o 
  13  18  -1      320.47      383.77    105.60 o 
  14  18  -1      235.18      122.53     89.41 o 
  15  18  -1       93.91       65.03     72.76 o 
   0  19  -1       96.85      344.66     85.39 o 
   1  19  -1      377.43      265.34     76.33 o 
   2  19  -1     2099.31     1951.79     85.29 o 
   3  19  -1      279.23      397.69    129.00 o 
   4  19  -1     1453.31     1506.67     85.12 o 
   5  19  -1        1.83      -37.43     95.78 o 
   6  19  -1      396.76      533.84    115.63 o 
   7  19  -1      102.68       63.54     84.56 o 
   8  19  -1      134.94      178.59     77.44 o 
   9  19  -1      142.35      118.76     74.74 o 
  10  19  -1      757.75      794.09     92.17 o 
  11  19  -1      173.65      283.98     89.59 o 
  12  19  -1      172.23      114.46    136.44 o 
  13  19  -1      101.10      108.36     87.51 o 
  14  19  -1     1282.73      938.63     99.63 o 
   1  20  -1      707.85      675.52     95.00 o 
   2  20  -1      456.77      452.26     74.25 o 
   3  20  -1      142.56      204.90     93.07 o 
   4  20  -1      160.60      237.91     91.61 o 
   5  20  -1       88.15       59.03     72.41 o 
   6  20  -1       31.34       91.58     83.68 o 
   7  20  -1      126.67       22.87     92.43 o 
   8  20  -1      245.11      270.12     89.98 o 
   9  20  -1      309.46      214.85     77.10 o 
  10  20  -1      542.64      459.73    114.05 o 
  11  20  -1      228.57      233.03     88.58 o 
  12  20  -1      246.29      109.35     73.33 o 
  13  20  -1       41.75       34.85    115.17 o 
   0  21  -1     1308.10     1386.32    126.29 o 
   1  21  -1      457.63      625.02    111.81 o 
   2  21  -1      979.73     1017.87     80.55 o 
   3  21  -1      165.50       17.68     92.46 o 
   4  21  -1      485.00      522.67     91.53 o 
   5  21  -1      228.77       88.35    100.41 o 
   6  21  -1      119.53      147.90     76.04 o 
   7  21  -1       29.10      -57.19    140.54 o 
   8  21  -1      253.38      169.19     81.44 o 
   9  21  -1      104.17        0.92     86.81 o 
  10  21  -1      383.88      437.40     73.18 o 
  11  21  -1       67.74       97.24     98.42 o 
   1  22  -1      526.09      485.29     77.23 o 
   2  22  -1      269.33      342.41     82.19 o 
   3  22  -1      382.33      567.90     75.95 o 
   4  22  -1      211.64      286.47     87.58 o 
   5  22  -1       38.09       42.83    104.67 o 
   6  22  -1       62.33       68.09     73.05 o 
   7  22  -1      475.91      492.74    102.21 o 
   8  22  -1      162.51      175.99     77.79 o 
   9  22  -1      232.95      123.04     95.22 o 
   0  23  -1     1775.53     1663.80    144.85 o 
   1  23  -1      796.77      605.55    126.73 o 
   2  23  -1     1377.14     1411.79     79.11 o 
   3  23  -1      339.11      171.03     86.79 o 
   4  23  -1     1476.90     1316.35    133.56 o 
   5  23  -1      177.53       86.19     77.11 o 
   6  23  -1      166.63      145.66    161.73 o 
   8   0   0     7682.38     7214.34    199.36 o 
  10   0   0    48224.06    51116.97    996.23 o 
  12   0   0    73437.85    72833.78    477.38 o 
  14   0   0    30587.00    29812.07    214.02 o 
  16   0   0    16187.46    15645.76    249.74 o 
  18   0   0    64332.61    62598.35    372.29 o 
  20   0   0      279.04      524.60    148.32 o 
  22   0   0     6659.87     6946.56    165.79 o 
   2   1   0      236.22      204.28    134.35 o 
   3   1   0     9185.96     7903.55    236.90 o 
   4   1   0      649.61      485.99    143.54 o 
   5   1   0    92837.59    83238.22    396.50 o 
   6   1   0     4977.85     4427.58    154.13 o 
   7   1   0    20385.30    19308.19    204.80 o 
   8   1   0      545.51      722.48    120.88 o 
   9   1   0     4216.41     4080.27    141.65 o 
  10   1   0     3495.39     3585.36    134.27 o 
  11   1   0     3858.69     3678.28    133.69 o 
  12   1   0     3653.20     3437.46    126.80 o 
  13   1   0     2234.90     2287.86    106.36 o 
  14   1   0     3348.14     3538.33    204.34 o 
  15   1   0      383.21      477.09     81.82 o 
  16   1   0      995.16     1212.04     94.59 o 
  17   1   0      625.87      762.14     89.84 o 
  18   1   0     6478.36     6574.18    189.47 o 
  19   1   0        9.80      220.57     98.33 o 
  20   1   0      465.67      189.84     93.85 o 
  21   1   0      582.82      780.24     94.85 o 
  22   1   0     2011.45     1887.63    108.07 o 
  23   1   0      601.56      549.75     98.41 o 
  24   1   0     3007.25     1913.32    151.31 o 
   1   2   0     7226.25     3860.57   1624.39 o 
   2   2   0    66441.67    62488.61   1146.92 o 
   3   2   0     4333.21     2894.73    145.47 o 
   4   2   0     1475.13     1448.66    163.46 o 
   5   2   0     2130.22     1666.21    161.47 o 
   6   2   0    83948.59    84053.82   1042.11 o 
   7   2   0      172.30      227.15    105.68 o 
   8   2   0    20934.22    20694.92    194.83 o 
   9   2   0      607.96      532.16     91.76 o 
  10   2   0    18208.44    18137.54    146.93 o 
  11   2   0      567.81      772.81     99.77 o 
  12   2   0      248.41      214.44     88.66 o 
  13   2   0     1083.90     1204.94     90.07 o 
  14   2   0    46787.66    46456.41    798.93 o 
  15   2   0      329.03      380.05     81.80 o 
  16   2   0     3568.86     3542.70    146.52 o 
  17   2   0     1083.68     1101.51     91.35 o 
  18   2   0    17760.39    17412.67    196.66 o 
  19   2   0       41.11      123.27     77.71 o 
  20   2   0       21.20      -76.82     93.37 o 
  21   2   0      983.03     1136.92     95.59 o 
  22   2   0      950.26     1020.72    124.23 o 
  23   2   0      865.62      923.52     90.94 o 
   1   3   0     9246.90     8154.90    184.41 o 
   2   3   0       15.55      181.11    136.76 o 
   3   3   0        1.86       29.48    128.37 o 
   4   3   0        2.69      278.93    139.15 o 
   5   3   0    11723.37    10771.94    177.39 o 
   6   3   0     1703.20     1583.04    133.28 o 
   7   3   0     4559.22     4462.13    133.23 o 
   8   3   0     3773.78     3981.23    118.79 o 
   9   3   0      587.86      646.01     90.21 o 
  10   3   0     1237.59     1667.88     91.21 o 
  11   3   0     6414.77     6108.14    110.59 o 
  13   3   0      160.66      217.13     77.87 o 
  14   3   0    12091.12    12035.02    158.18 o 
  15   3   0     1167.52     1111.54     94.45 o 
  16   3   0      896.35     1186.96     84.73 o 
  17   3   0      252.02      282.58     72.02 o 
  18   3   0     5199.86     4838.84     90.44 o 
  19   3   0      754.00      886.23     97.83 o 
  20   3   0      322.08      507.75     86.78 o 
  21   3   0      179.23      187.58     92.57 o 
  22   3   0      570.47      528.59     84.21 o 
  23   3   0       96.95      114.70     96.51 o 
   1   4   0      325.06      602.27    129.69 o 
   2   4   0     1980.87     1832.45    135.36 o 
   3   4   0     6476.65     5012.09    149.68 o 
   4   4   0    16926.38    17979.13    198.19 o 
   5   4   0     2813.69     2455.20    140.05 o 
   6   4   0    56751.11    54271.75    428.95 o 
   7   4   0     6674.67     6630.30    143.33 o 
   8   4   0    12846.32    10841.52    199.74 o 
   9   4   0     2369.11     2375.79    107.91 o 
  10   4   0    28709.37    28958.16    170.63 o 
  11   4   0     4209.91     4611.83    107.99 o 
  12   4   0    61296.24    64110.61    832.62 o 
  13   4   0     3176.14     2911.32    115.80 o 
  14   4   0    39895.90    40801.83   1029.32 o 
  15   4   0      751.95     1056.32     78.67 o 
  16   4   0     1828.13     1918.74     80.70 o 
  17   4   0      165.30      186.42     88.74 o 
  18   4   0    23586.88    23670.30    254.60 o 
  19   4   0       77.65      213.61    106.96 o 
  20   4   0     1702.88     1619.40     83.45 o 
  21   4   0       45.22       57.18    106.29 o 
  22   4   0       50.07       44.90     81.05 o 
  23   4   0       47.12      110.55    121.56 o 
   1   5   0    91965.43    85321.88    871.92 o 
   2   5   0     4808.04     4212.85    166.39 o 
   3   5   0    15235.34    14482.96    194.23 o 
   4   5   0      424.28      360.81    117.99 o 
   5   5   0       35.61       81.49    108.35 o 
   6   5   0     1195.42     1129.74     99.29 o 
   7   5   0       50.48       78.44    103.70 o 
   8   5   0       74.90       64.66     90.36 o 
   9   5   0      588.88      769.30    122.46 o 
  10   5   0     2592.44     2492.38    101.05 o 
  11   5   0     3511.70     3881.92    105.76 o 
  12   5   0     5036.03     4819.95    147.86 o 
  13   5   0      475.80      419.25     79.69 o 
  14   5   0     1707.33     2008.08     89.09 o 
  15   5   0      356.97      332.91     76.34 o 
  16   5   0       67.46       83.46     81.10 o 
  17   5   0      706.43      878.29     90.95 o 
  18   5   0     1051.18     1207.34     92.52 o 
  19   5   0      201.34      301.76     96.67 o 
  20   5   0       34.86       81.78     91.67 o 
  21   5   0       38.47      -77.98     77.98 o 
  22   5   0      387.79      342.67     80.92 o 
  23   5   0       65.86       87.37     85.00 o 
   1   6   0     9773.12     9285.56    176.02 o 
   2   6   0    82608.02    82084.81    901.02 o 
   3   6   0     1483.46     1133.60    117.56 o 
   4   6   0    58207.43    55896.17    776.77 o 
   5   6   0     1794.77     1901.64    117.04 o 
   6   6   0       55.19       36.98    105.75 o 
   7   6   0     3332.20     3072.63    121.06 o 
   8   6   0     1180.22     1403.86     94.60 o 
   9   6   0       28.00      -14.88    102.84 o 
  10   6   0    20455.72    19754.61    289.57 o 
  11   6   0    10244.55    10294.55    135.38 o 
  12   6   0     6319.76     7436.73   1195.36 o 
  13   6   0     8084.30     7692.63    153.25 o 
  14   6   0    16078.51    17812.02    135.16 o 
  15   6   0      921.00      913.54     78.90 o 
  16   6   0     1110.40     1079.58     75.92 o 
  17   6   0     3451.36     3158.16    112.09 o 
  18   6   0     6509.64     6301.30    104.36 o 
  19   6   0       50.81      212.69    105.27 o 
  20   6   0       36.45       89.83     91.62 o 
  21   6   0      606.51      519.79     85.52 o 
  22   6   0     1152.59     1170.63     83.37 o 
  23   6   0      439.40      532.09     73.29 o 
   1   7   0    16254.53    15613.79    175.81 o 
   2   7   0     1440.25     1084.16    132.82 o 
   3   7   0     3584.95     3568.98    126.09 o 
   4   7   0     3999.90     4804.31    123.56 o 
   5   7   0       49.71       41.81     93.18 o 
   6   7   0       63.04      288.27    110.98 o 
   7   7   0       62.31       58.66     95.27 o 
   8   7   0     1020.98     1130.88     91.38 o 
   9   7   0     2137.47     2225.19    111.14 o 
  10   7   0       25.72      628.43     91.97 o 
  11   7   0      473.61      412.19     77.68 o 
  12   7   0     1039.24     1187.99    176.66 o 
  13   7   0        3.87      101.08    105.99 o 
  14   7   0     1077.66     1515.67     87.73 o 
  15   7   0       16.81      -21.17     68.50 o 
  16   7   0      222.87      263.85     80.97 o 
  17   7   0       45.30      -32.23     71.84 o 
  18   7   0      216.67      494.60     83.67 o 
  19   7   0        1.67       65.18     77.85 o 
  20   7   0      240.47      142.09     79.21 o 
  21   7   0      355.43      237.45     81.98 o 
  22   7   0      683.86      620.18     82.28 o 
   0   8   0     3408.52     3336.95    158.34 o 
   1   8   0     3539.02     3178.79    128.88 o 
   2   8   0    17491.96    17578.13    355.79 o 
   3   8   0    10767.27    10143.06    136.01 o 
   4   8   0    11145.65     9791.46    134.64 o 
   5   8   0      162.17       17.83     82.17 o 
   6   8   0      384.28      646.50     87.76 o 
   7   8   0      338.16      534.26     96.05 o 
   8   8   0     1437.66      995.17    146.93 o 
   9   8   0      505.52      308.94     84.09 o 
  10   8   0      426.62      204.64     77.55 o 
  11   8   0      804.98      525.95     88.58 o 
  12   8   0     4299.89     4349.04     99.23 o 
  13   8   0     2691.48     2691.83    114.70 o 
  14   8   0    19237.98    19303.04    159.73 o 
  15   8   0      766.88      769.31     92.08 o 
  16   8   0       19.61      118.46     90.65 o 
  17   8   0      885.52     1033.36     86.99 o 
  18   8   0     7086.97     7355.96    152.52 o 
  19   8   0      100.50       29.17     91.27 o 
  20   8   0      574.25      631.46     91.84 o 
  21   8   0     1793.24     2087.15     93.82 o 
  22   8   0     2047.91     2109.30    176.57 o 
   1   9   0     3475.26     3160.83    102.59 o 
   2   9   0      518.74      690.43    111.68 o 
   3   9   0        0.09       32.38     88.35 o 
   4   9   0     1133.20     1244.92    109.49 o 
   5   9   0      307.00      240.81     94.63 o 
   6   9   0      593.61      741.98     98.61 o 
   7   9   0     2040.32     2092.77    129.68 o 
   8   9   0      650.28      807.29     86.84 o 
   9   9   0      492.22      503.05     91.11 o 
  10   9   0      972.95      911.68     77.12 o 
  11   9   0      265.42      250.01     85.17 o 
  12   9   0       67.76      377.17     78.03 o 
  13   9   0      975.13      962.90     84.44 o 
  14   9   0     3524.16     3439.85     87.53 o 
  15   9   0     2312.79     2056.70     87.40 o 
  16   9   0      678.18      521.91     90.55 o 
  17   9   0       12.68      100.33    102.43 o 
  18   9   0      795.05      940.02     96.32 o 
  19   9   0      374.92      554.52     81.31 o 
  20   9   0      710.57      732.76     94.24 o 
  21   9   0      816.15      824.35     99.78 o 
  22   9   0      360.68      380.00     96.73 o 
   0  10   0    29945.14    31287.68    424.33 o 
   1  10   0    15862.70    16889.50    146.73 o 
   2  10   0     9643.74     9969.41    164.42 o 
   3  10   0    18175.89    18947.44    145.52 o 
   4  10   0    16061.20    16379.72    213.45 o 
   5  10   0     6070.45     6608.29    117.46 o 
   6  10   0    17301.23    16724.52    126.99 o 
   7  10   0    12287.79    11555.79    115.84 o 
   8  10   0       24.81      181.84     76.61 o 
   9  10   0      882.90      611.96     75.31 o 
  10  10   0     6294.00     5526.95    117.53 o 
  11  10   0    13887.28    13733.11    122.59 o 
  12  10   0     7245.35     7843.56    168.96 o 
  13  10   0     9366.11     9356.86    142.46 o 
  14  10   0    11415.74    11356.69    215.66 o 
  15  10   0     2521.81     2475.98    100.73 o 
  16  10   0      337.92      263.53     85.70 o 
  17  10   0     3464.37     4056.69     99.21 o 
  18  10   0     4106.39     4275.95    161.16 o 
  19  10   0     1822.32     1798.53     81.63 o 
  20  10   0      627.77      726.92    112.93 o 
  21  10   0     2421.43     2606.92    142.08 o 
   1  11   0     5245.77     5316.32    157.34 o 
   2  11   0       28.11      241.69     88.98 o 
   3  11   0     4759.55     4574.57     97.27 o 
   4  11   0      729.22      682.83     85.60 o 
   5  11   0     7983.60     8622.71    109.11 o 
   6  11   0      547.59     1251.00     84.60 o 
   7  11   0       70.25      125.49     75.12 o 
   8  11   0        4.78       46.71     71.86 o 
   9  11   0      189.79      155.34     77.98 o 
  10  11   0      602.98      977.26     96.64 o 
  11  11   0      760.41      811.53     85.34 o 
  12  11   0      426.96      698.52     83.93 o 
  13  11   0      348.86      264.40     82.57 o 
  14  11   0       12.87      954.22     94.32 o 
  15  11   0      426.85      420.12     87.71 o 
  16  11   0      419.47      276.85    137.60 o 
  17  11   0       79.61      -52.31    105.45 o 
  18  11   0       56.59      404.90     86.57 o 
  19  11   0      356.68      216.43     84.50 o 
  20  11   0      379.59      361.77     88.36 o 
  21  11   0      791.34      601.50     87.57 o 
   0  12   0    46949.61    50521.23    626.02 o 
   1  12   0    12439.93    11980.39    112.01 o 
   2  12   0     1394.83     1610.40     81.52 o 
   3  12   0    19624.08    20949.26    139.85 o 
   4  12   0    38510.20    40346.56    337.34 o 
   5  12   0    10187.93    10722.13    147.93 o 
   6  12   0     3884.79     4280.56     98.46 o 
   7  12   0     9219.38     9248.84    104.64 o 
   8  12   0     2717.21     2740.49     80.17 o 
   9  12   0     5717.37     5598.04    119.76 o 
  10  12   0     7930.15     8034.36    105.89 o 
  11  12   0     7507.05     8704.78    114.02 o 
  12  12   0     3168.37     3259.09     90.92 o 
  13  12   0     6839.59     6727.29    139.41 o 
  14  12   0    10521.94    10743.37    117.67 o 
  15  12   0     3143.60     3298.27    167.06 o 
  16  12   0      431.36      380.77    105.29 o 
  17  12   0     1801.27     1923.11    123.78 o 
  18  12   0     2010.98     1813.39    113.42 o 
  19  12   0     1242.81     1401.15     93.98 o 
  20  12   0     1368.80     1171.76     84.37 o 
   1  13   0      467.28      555.52     98.98 o 
   2  13   0     1714.27     1776.16    101.14 o 
   3  13   0     1969.78     1971.06     84.69 o 
   4  13   0      360.69      417.26     97.35 o 
   5  13   0       82.57      175.25     94.28 o 
   6  13   0       10.41      424.37     84.74 o 
   7  13   0     1444.34     1519.67     86.35 o 
   8  13   0     1257.66     1418.73     86.66 o 
   9  13   0      311.20      413.20     84.09 o 
  10  13   0      228.00      591.80     92.70 o 
  11  13   0      737.47      671.35     83.27 o 
  12  13   0     1135.24     1067.93     72.70 o 
  13  13   0      614.83      640.21     70.45 o 
  14  13   0      770.01      907.14     70.06 o 
  15  13   0     1321.68     1438.34     92.47 o 
  16  13   0      146.28      276.87    102.47 o 
  17  13   0      569.00      656.46    127.84 o 
  18  13   0      414.68      357.03    101.91 o 
  19  13   0      422.20      275.33     82.31 o 
  20  13   0      444.66      404.55     79.71 o 
   0  14   0     6532.72     6297.50    156.29 o 
   1  14   0    36138.46    36186.25    560.08 o 
   2  14   0    13664.64    14227.07    154.09 o 
   3  14   0    44889.59    46323.52    623.09 o 
   4  14   0    11362.41    12559.04    122.70 o 
   5  14   0    22036.95    22452.99    178.64 o 
   6  14   0     5925.17     6043.04    116.35 o 
   7  14   0    20420.03    20583.10    290.82 o 
   8  14   0     6684.72     6895.64    108.49 o 
   9  14   0    17301.12    16676.13    378.09 o 
  10  14   0     3434.95     3287.02     81.12 o 
  11  14   0    18095.13    18218.39    446.56 o 
  12  14   0     3391.59     3763.27    143.78 o 
  13  14   0    15479.01    14320.32    292.60 o 
  14  14   0     6819.88     6740.18    113.38 o 
  15  14   0     9898.85    10150.31    313.53 o 
  16  14   0       96.79      148.99     86.22 o 
  17  14   0     5556.48     5740.17    333.04 o 
  18  14   0     1138.87     1024.11    106.71 o 
  19  14   0     3480.38     3038.37    256.63 o 
   1  15   0       33.79      137.36     82.77 o 
   2  15   0     1133.73     1136.02     94.80 o 
   3  15   0        1.99       32.98     75.06 o 
   4  15   0     4321.00     4109.02    168.62 o 
   5  15   0      339.57      303.54     75.77 o 
   6  15   0        6.62       72.45     90.61 o 
   7  15   0       49.09       35.74     68.05 o 
   8  15   0       67.96      -25.15     79.52 o 
   9  15   0        6.43       17.95     80.00 o 
  10  15   0     4925.49     4259.51    138.93 o 
  11  15   0     1203.43     1107.21     91.09 o 
  12  15   0      480.32      379.79     78.65 o 
  13  15   0      214.01      333.21    107.86 o 
  14  15   0      890.72     1014.94    117.81 o 
  15  15   0     2209.09     1790.52    137.11 o 
  16  15   0     1065.90      948.80     94.02 o 
  17  15   0     1883.69     1570.65     94.87 o 
  18  15   0      549.76      239.13     97.17 o 
   0  16   0     3939.81     4134.68    124.31 o 
   1  16   0     7537.12     7683.71     96.96 o 
   2  16   0       72.73      169.60     68.91 o 
   3  16   0     6216.11     6765.51     85.11 o 
   4  16   0        5.39      105.11     73.63 o 
   5  16   0       26.63       40.81     73.55 o 
   6  16   0      936.29      748.97     82.68 o 
   7  16   0     1383.23     1318.17     83.14 o 
   8  16   0      327.42      233.95     69.82 o 
   9  16   0      225.24      178.61     68.23 o 
  10  16   0        9.90       50.49     65.19 o 
  11  16   0     1954.55     2051.96    137.69 o 
  12  16   0       42.62       26.33    123.55 o 
  13  16   0     2255.68     2328.65     93.73 o 
  14  16   0      752.61      887.01     81.34 o 
  15  16   0     3639.95     3703.83    111.62 o 
  16  16   0      173.40       41.81     94.03 o 
  17  16   0      628.61      630.72     76.84 o 
   1  17   0     1361.13     1282.81     84.22 o 
   2  17   0        2.17      -20.78     79.99 o 
   3  17   0       49.54      -16.26     89.05 o 
   4  17   0      237.91      131.14     88.64 o 
   5  17   0     1463.26     1440.34     66.90 o 
   6  17   0      187.85      255.74     75.37 o 
   7  17   0       33.48       99.36     78.73 o 
   8  17   0       75.41      167.23     65.18 o 
   9  17   0       29.77       68.48     73.46 o 
  10  17   0      297.48      525.10    102.21 o 
  11  17   0       56.69      152.82    104.65 o 
  12  17   0        2.47       40.06     88.30 o 
  13  17   0       35.02      101.18    103.10 o 
  14  17   0      172.13      515.15     79.37 o 
  15  17   0      367.46      289.02     82.16 o 
  16  17   0      181.92       79.51     73.39 o 
  17  17   0      663.30      355.49    131.86 o 
   0  18   0    11201.28    11435.19    210.92 o 
   1  18   0    42731.97    42085.36    321.69 o 
   2  18   0        4.12     1065.92    124.01 o 
   3  18   0    30733.12    30800.24    416.11 o 
   4  18   0     2668.75     3011.49    140.35 o 
   5  18   0    12432.52    11703.25    243.72 o 
   6  18   0      205.63      251.13     88.87 o 
   7  18   0    10053.88    10567.91    132.77 o 
   8  18   0      745.03      801.24     83.25 o 
   9  18   0     7303.68     7707.52    182.57 o 
  10  18   0      395.73      599.07     95.91 o 
  11  18   0     6147.76     7016.56    409.77 o 
  12  18   0      226.88      231.77     76.96 o 
  13  18   0     4152.22     4550.90    180.25 o 
  14  18   0      843.87      589.88     91.22 o 
  15  18   0     3841.53     3790.90    110.45 o 
   1  19   0      162.88      144.56     69.84 o 
   2  19   0      517.36      339.96     77.72 o 
   3  19   0     1891.25     1882.44    102.78 o 
   4  19   0      357.71      321.81     96.86 o 
   5  19   0      489.03      474.57     96.10 o 
   6  19   0      320.14      276.45     80.46 o 
   7  19   0      562.63      615.31     79.92 o 
   8  19   0        2.01      -78.96     78.96 o 
   9  19   0      356.37      155.98     94.75 o 
  10  19   0      399.22      359.91     91.34 o 
  11  19   0      284.20      344.91     92.66 o 
  12  19   0       49.14      131.65    121.46 o 
  13  19   0        2.73      -34.12     74.25 o 
  14  19   0       42.37      386.22     97.75 o 
   0  20   0      389.49      416.45    103.76 o 
   1  20   0       47.28       81.44    104.77 o 
   2  20   0       30.32      200.47     84.83 o 
   3  20   0       46.84      116.26     85.45 o 
   4  20   0      859.65      951.42    161.13 o 
   5  20   0     1281.36     1174.72     87.02 o 
   6  20   0      103.13      213.13     83.43 o 
   7  20   0      568.27      702.95    102.10 o 
   8  20   0       11.36       -1.20     76.57 o 
   9  20   0     3207.72     3009.46    185.52 o 
  10  20   0      118.30      329.08     99.88 o 
  11  20   0     3970.04     3786.74    184.84 o 
  12  20   0       80.69      206.68    127.10 o 
  13  20   0     4443.53     3878.57     87.35 o 
   1  21   0        0.07      167.73    104.13 o 
   2  21   0     1297.17     1590.81    100.79 o 
   3  21   0        0.20        3.82    123.38 o 
   4  21   0        4.29      -83.65     83.65 o 
   5  21   0      142.71      127.37    111.31 o 
   6  21   0        9.32       43.18    100.26 o 
   7  21   0        4.05      -27.95     81.79 o 
   8  21   0       18.82      222.68     88.69 o 
   9  21   0       15.03       70.27     80.30 o 
  10  21   0      151.04       65.99     87.41 o 
  11  21   0      266.59      170.06     84.81 o 
   0  22   0      395.98      645.06    102.92 o 
   1  22   0     3184.51     2945.72    117.02 o 
   2  22   0      282.45      416.42    101.07 o 
   3  22   0     1765.27     1926.90     95.04 o 
   4  22   0      532.54      274.52     82.36 o 
   5  22   0      420.92      406.05     75.61 o 
   6  22   0        5.54       57.99     78.94 o 
   7  22   0     4234.58     3812.09    125.83 o 
   8  22   0      112.46      253.53     87.49 o 
   9  22   0     4743.63     4699.68    320.01 o 
   1  23   0       46.53      137.95     87.51 o 
   2  23   0      556.37      430.67     98.71 o 
   3  23   0       85.43       75.57     79.94 o 
   4  23   0       27.95      100.43     86.29 o 
   5  23   0      111.57      132.33    125.90 o 
   6  23   0      176.67       93.66     85.28 o 
   0  24   0      415.34      583.29    143.16 o 
   1  24   0    10637.38     8649.36    367.83 o 
   1   0   1     2014.79     1645.95    390.08 o 
   3   0   1     1133.70     1150.38    249.35 o 
   5   0   1     6097.04     6706.60    251.29 o 
   7   0   1     5673.13     5364.25    210.14 o 
   9   0   1     2363.29     2282.81    167.33 o 
  11   0   1      946.29     1086.93    157.43 o 
  13   0   1      721.93      702.28    163.12 o 
  15   0   1       72.99      160.79    124.71 o 
  17   0   1      626.59      980.69    128.03 o 
  19   0   1      140.99      250.91    118.72 o 
  21   0   1      347.79      517.95    208.34 o 
  23   0   1     2511.54     2007.21    204.35 o 
   0   1   1     1236.35      194.98    530.91 o 
   1   1   1      171.47       41.40     90.32 o 
   2   1   1      829.23      504.32    151.27 o 
   3   1   1     7630.01     6425.96    216.30 o 
   4   1   1     4094.18     3421.82    177.29 o 
   5   1   1    36434.11    33908.44    710.60 o 
   6   1   1     6362.55     5696.84    170.86 o 
   7   1   1     9494.95     9393.55    168.96 o 
   8   1   1     4340.95     4254.93    136.44 o 
   9   1   1     5259.19     5430.95    144.90 o 
  10   1   1     1626.20     1688.18    130.55 o 
  11   1   1    17235.72    16778.98    197.90 o 
  12   1   1     6281.10     6275.33    114.27 o 
  13   1   1     1417.81     1386.23    115.50 o 
  14   1   1      156.53      134.81     92.36 o 
  15   1   1     2784.98     2595.84     90.52 o 
  16   1   1      216.98      156.86    132.76 o 
  17   1   1     9940.49    10187.13    123.48 o 
  18   1   1     1066.82     1189.74    129.04 o 
  19   1   1      752.60      790.92     99.93 o 
  20   1   1      220.51      203.40    104.01 o 
  21   1   1      921.39     1133.67    121.26 o 
  22   1   1       85.58      133.98    125.36 o 
  23   1   1      838.96      937.04    146.99 o 
   1   2   1      951.21      517.64    132.39 o 
   2   2   1     9693.17     9177.73    194.56 o 
   3   2   1      198.50      131.04    122.03 o 
   4   2   1    14338.50    13784.41    185.18 o 
   5   2   1     5789.31     4845.03    175.86 o 
   6   2   1     3810.30     3841.59    132.86 o 
   7   2   1     1955.93     1883.11    112.07 o 
   8   2   1    10650.21    10254.93    196.21 o 
   9   2   1     3258.30     3189.25    101.93 o 
  10   2   1     2048.85     2161.51    127.11 o 
  11   2   1       25.57      499.09    161.92 o 
  12   2   1     5093.87     5142.80    165.09 o 
  13   2   1     4046.24     3874.55    111.69 o 
  14   2   1      523.37      545.08     93.99 o 
  15   2   1      749.82      814.97     71.24 o 
  16   2   1      583.79      684.15     91.28 o 
  17   2   1      433.46      563.58     69.74 o 
  18   2   1      301.32      333.57     91.69 o 
  19   2   1     3111.08     2994.40     90.05 o 
  20   2   1      282.80      398.68    106.51 o 
  21   2   1      408.27      523.90    125.42 o 
  22   2   1      520.90      576.62     89.65 o 
  23   2   1     1168.18     1098.17     99.86 o 
   0   3   1     7954.95     6832.66    251.54 o 
   1   3   1     7661.91     6306.20    184.73 o 
   2   3   1     1240.02      989.88    165.58 o 
   3   3   1     9603.32     8535.72    183.43 o 
   4   3   1     2896.93     2645.63    167.63 o 
   5   3   1    33066.22    31894.82    416.92 o 
   6   3   1     7723.08     7036.42    142.82 o 
   7   3   1     8047.15     7430.57    177.32 o 
   8   3   1       54.10       91.54    102.17 o 
   9   3   1    36450.19    36394.20    370.73 o 
  10   3   1     1827.70     1794.40     91.76 o 
  11   3   1     1491.72     1547.02     86.32 o 
  12   3   1     2771.13     2748.42    106.14 o 
  13   3   1     3211.87     3479.85    104.88 o 
  14   3   1      256.86      429.76     93.90 o 
  15   3   1      173.05      228.15     75.20 o 
  16   3   1      131.20      218.89     79.06 o 
  17   3   1     3304.35     3433.05     99.07 o 
  18   3   1      685.04      726.39     75.92 o 
  19   3   1      691.06      799.46     98.70 o 
  20   3   1       28.83       25.33    104.26 o 
  21   3   1     1010.96      905.04     80.74 o 
  22   3   1      351.44      342.13    115.45 o 
  23   3   1      828.25      902.51    157.56 o 
   1   4   1     2898.51     2590.22    150.90 o 
   2   4   1    14442.71    14429.61    231.64 o 
   3   4   1      211.73      263.55    127.57 o 
   4   4   1     7981.04     8578.00    159.33 o 
   5   4   1      846.27     1076.35    132.79 o 
   6   4   1     2905.56     3067.44    129.57 o 
   7   4   1      524.08      437.19    110.49 o 
   8   4   1     5257.38     4998.20    133.91 o 
   9   4   1     4295.98     4409.70    124.30 o 
  10   4   1     4543.54     4701.62    105.06 o 
  11   4   1     2067.65     2269.12    112.56 o 
  12   4   1     1458.02     1414.31    108.48 o 
  13   4   1      233.61      246.32     78.09 o 
  14   4   1      495.44      609.11     77.86 o 
  15   4   1     1409.43     1472.20     83.88 o 
  16   4   1     2000.24     2051.44     75.60 o 
  17   4   1       23.46      123.42     80.00 o 
  18   4   1     6116.56     5896.35     96.45 o 
  19   4   1      995.69     1053.11     84.06 o 
  20   4   1        9.91      152.29    103.41 o 
  21   4   1      213.74      196.28     76.84 o 
  22   4   1       10.51       21.44     98.95 o 
  23   4   1     1066.49      850.84     89.98 o 
   0   5   1    31681.11    28490.89    316.29 o 
   1   5   1    30940.91    29320.21    381.04 o 
   2   5   1     1871.07     1836.49    142.96 o 
   3   5   1    32509.31    31508.42    220.97 o 
   4   5   1     8019.09     7585.06    146.84 o 
   5   5   1     1603.04     1638.68    137.26 o 
   6   5   1     2704.44     2633.46    133.22 o 
   7   5   1     6525.07     6065.33    139.65 o 
   8   5   1     5446.81     5683.32    119.35 o 
   9   5   1    15786.90    17058.98    160.70 o 
  10   5   1     1045.07     1169.14    188.14 o 
  11   5   1     3586.94     3147.01    101.44 o 
  12   5   1      414.11      567.59     82.32 o 
  13   5   1      729.11      774.46     87.06 o 
  14   5   1      400.49      439.87     72.21 o 
  15   5   1      999.01      978.75     72.72 o 
  16   5   1      641.87      541.02     91.47 o 
  17   5   1     5305.49     5182.16    102.26 o 
  18   5   1      709.03      736.04     73.87 o 
  19   5   1      407.54      505.17     88.51 o 
  20   5   1      374.39      310.36    104.26 o 
  21   5   1       49.46      158.37     89.48 o 
  22   5   1       47.89        6.14    143.59 o 
  23   5   1      165.39      178.56     77.46 o 
   1   6   1     2811.32     2622.96    122.29 o 
   2   6   1     3865.50     3761.66    131.98 o 
   3   6   1     1385.91     1574.35    128.07 o 
   4   6   1     3332.24     3532.62    113.14 o 
   5   6   1      591.25      653.95     90.07 o 
   6   6   1      176.78      187.58    104.91 o 
   7   6   1      596.68      873.40     93.79 o 
   8   6   1    10172.64    11020.65    126.87 o 
   9   6   1     2771.89     2726.54    101.53 o 
  10   6   1      575.83      582.54     95.23 o 
  11   6   1       86.69       72.60     98.11 o 
  12   6   1     4179.84     4216.50    122.69 o 
  13   6   1     3099.86     3091.10     88.55 o 
  14   6   1     1158.03     1086.62     74.07 o 
  15   6   1       24.20      101.00     82.29 o 
  16   6   1      582.36      560.81     82.07 o 
  17   6   1      241.05      489.27     91.61 o 
  18   6   1      437.07      377.52     87.44 o 
  19   6   1      575.61      468.08    106.35 o 
  20   6   1      486.92      471.93    104.87 o 
  21   6   1       31.46      112.64     81.55 o 
  22   6   1      107.73       78.13     80.37 o 
  23   6   1      659.61      664.78     95.44 o 
   0   7   1     8077.20     8007.79    177.94 o 
   1   7   1    10159.92     9784.18    150.37 o 
   2   7   1     1881.89     1803.07    104.04 o 
   3   7   1    10435.29    10027.90    136.51 o 
   4   7   1      950.23      882.32    102.05 o 
   5   7   1     5281.46     5164.71    113.36 o 
   6   7   1     3770.90     3674.80    106.44 o 
   7   7   1     1288.95     1227.47     86.62 o 
   8   7   1     1717.15     1967.46     94.76 o 
   9   7   1     8171.89     8320.46    116.80 o 
  10   7   1     1222.79     1389.54    111.67 o 
  11   7   1     2048.88     2104.46     97.28 o 
  12   7   1      918.98      971.06     97.94 o 
  13   7   1      118.67      164.34     92.64 o 
  14   7   1      931.55      858.13     78.22 o 
  15   7   1     1348.93     1448.13     86.54 o 
  16   7   1      145.72      191.18     67.70 o 
  17   7   1     2792.54     3001.27     95.52 o 
  18   7   1      233.63      181.31    108.50 o 
  19   7   1      108.03       82.89     85.88 o 
  20   7   1        9.81       29.99     92.28 o 
  21   7   1       94.26      113.80     89.90 o 
  22   7   1       22.03      118.09     72.70 o 
   1   8   1     5278.60     5333.78    111.30 o 
   2   8   1     6579.47     6699.52    121.51 o 
   3   8   1      486.42      488.44    103.81 o 
   4   8   1     4678.84     4523.48    109.14 o 
   5   8   1     3774.99     3882.47    121.13 o 
   6   8   1     9894.57    10671.86    123.62 o 
   7   8   1     3395.80     3709.41    106.84 o 
   8   8   1      431.72      345.39    100.34 o 
   9   8   1     2971.46     3048.05    102.07 o 
  10   8   1     1601.31     1718.30     90.71 o 
  11   8   1      572.89      712.63     87.95 o 
  12   8   1      230.98      250.59     85.39 o 
  13   8   1      291.52      291.37    106.48 o 
  14   8   1      279.32      195.58     93.46 o 
  15   8   1      505.87      844.26     77.12 o 
  16   8   1       15.80      117.81     89.69 o 
  17   8   1      106.14      276.72     66.16 o 
  18   8   1      375.96      403.05    111.65 o 
  19   8   1      230.78      137.25    103.34 o 
  20   8   1      176.07      -95.33    101.39 o 
  21   8   1      240.24      264.84     98.68 o 
  22   8   1      412.17      415.19     97.30 o 
   0   9   1     5061.37     4831.89    137.65 o 
   1   9   1     4068.20     3946.59    105.31 o 
   2   9   1     6148.92     5919.67    118.10 o 
   3   9   1    23964.82    26035.51    328.20 o 
   4   9   1    21630.49    21807.58    155.50 o 
   5   9   1    12313.40    13623.41    141.67 o 
   6   9   1     3787.41     3703.72    108.81 o 
   7   9   1     7481.96     7736.59    161.69 o 
   8   9   1     1196.23     1312.40    104.40 o 
   9   9   1      241.72      413.47     85.18 o 
  10   9   1     3240.63     3297.76     92.33 o 
  11   9   1     7434.66     7808.42    158.11 o 
  12   9   1     1434.93     1402.94     87.65 o 
  13   9   1     1942.45     2084.28     83.28 o 
  14   9   1     2228.15     2316.22     89.61 o 
  15   9   1     2581.36     2525.93     89.20 o 
  16   9   1     1532.49     1490.42     77.98 o 
  17   9   1     3276.51     3511.00    170.78 o 
  18   9   1      536.71      798.86    103.99 o 
  19   9   1       51.88      159.45     85.98 o 
  20   9   1      101.45      180.31    100.85 o 
  21   9   1      609.02      599.25    119.11 o 
  22   9   1       96.26       65.20     94.54 o 
   1  10   1     2298.26     2209.67     94.19 o 
   2  10   1     1370.93     1316.80     84.87 o 
   3  10   1     2751.34     3053.99    103.12 o 
   4  10   1     2376.53     2616.48    113.25 o 
   5  10   1     1503.05     1731.13    181.25 o 
   6  10   1      596.07      625.05     75.16 o 
   7  10   1     2714.39     2672.84     84.43 o 
   8  10   1     1494.09     1677.98    152.18 o 
   9  10   1      493.61      814.19     88.48 o 
  10  10   1     3608.87     3546.92     90.68 o 
  11  10   1      417.18      408.94     71.82 o 
  12  10   1      307.48      308.11     85.60 o 
  13  10   1       17.28       26.03     76.46 o 
  14  10   1       75.98      195.15    133.59 o 
  15  10   1       72.19      164.33     90.67 o 
  16  10   1      472.77      595.53     88.95 o 
  17  10   1      261.44      223.77    101.33 o 
  18  10   1      223.87      196.97     93.90 o 
  19  10   1      520.69      390.99    106.17 o 
  20  10   1      278.33      456.01     84.72 o 
  21  10   1      282.77       70.67     96.02 o 
   0  11   1     1783.28     2257.21    423.09 o 
   1  11   1    11218.25    11406.12    293.20 o 
   2  11   1     9345.32     9150.52    116.14 o 
   3  11   1     2761.20     2795.54     90.39 o 
   4  11   1     1803.80     2004.28     90.48 o 
   5  11   1     3528.43     3351.28    100.62 o 
   6  11   1      680.51      563.42     89.52 o 
   7  11   1     2055.45     1889.61     95.15 o 
   8  11   1     3738.93     4153.90    127.68 o 
   9  11   1     6196.72     6439.38    111.34 o 
  10  11   1      260.20      266.45     77.66 o 
  11  11   1      131.14      180.80     84.92 o 
  12  11   1     1503.01     1613.05     80.79 o 
  13  11   1      546.01      528.55     83.49 o 
  14  11   1     1164.36      882.10     79.09 o 
  15  11   1      447.88      390.27     88.44 o 
  16  11   1       98.82      149.97     96.59 o 
  17  11   1       64.43       56.12     92.55 o 
  18  11   1      112.56      186.21    116.83 o 
  19  11   1      468.54      604.22     84.06 o 
  20  11   1      110.74       68.57     80.54 o 
  21  11   1      221.92      132.04     85.82 o 
   1  12   1     1179.02     1417.69     86.52 o 
   2  12   1     4592.47     4708.21    102.61 o 
   3  12   1      302.97      486.61     81.90 o 
   4  12   1     1287.33     1503.58    103.51 o 
   5  12   1      883.18      823.47     83.87 o 
   6  12   1     3240.02     3180.91     84.04 o 
   7  12   1     3377.13     3472.69     95.41 o 
   8  12   1     1284.94     1133.17     80.89 o 
   9  12   1      372.25      367.92     83.83 o 
  10  12   1      617.54      647.04     94.33 o 
  11  12   1      294.06      386.98     76.52 o 
  12  12   1      591.73      606.65     83.17 o 
  13  12   1       60.11       88.23     83.23 o 
  14  12   1      909.13      884.56     78.10 o 
  15  12   1      174.33      197.57    107.35 o 
  16  12   1       57.71       44.10     94.42 o 
  17  12   1       52.85      216.29     92.36 o 
  18  12   1       75.28       54.05     91.32 o 
  19  12   1      304.72      253.05     81.52 o 
  20  12   1      422.52      512.11     88.54 o 
   0  13   1     3293.54     3614.63    130.36 o 
   1  13   1      775.98      917.99     76.43 o 
   2  13   1     1601.34     1716.64     74.50 o 
   3  13   1     2321.47     2459.51     94.29 o 
   4  13   1     1315.92     1357.96     76.39 o 
   5  13   1      630.54      684.96     86.17 o 
   6  13   1      105.42      292.02     84.35 o 
   7  13   1      522.91      493.57     71.48 o 
   8  13   1     1280.31     1427.11     87.49 o 
   9  13   1     1809.15     1920.59     97.12 o 
  10  13   1       83.37      186.12     75.14 o 
  11  13   1      619.87      568.97     92.88 o 
  12  13   1      354.18      281.05     76.05 o 
  13  13   1       19.20      -30.36     73.86 o 
  14  13   1      689.86      731.54    108.89 o 
  15  13   1      273.27      396.57     98.29 o 
  16  13   1      213.51      177.98     86.91 o 
  17  13   1      611.19      559.15    191.68 o 
  18  13   1       45.49       41.17     97.35 o 
  19  13   1       83.53      148.72     87.88 o 
  20  13   1        1.37       80.97     86.42 o 
   1  14   1      192.23      159.65     85.15 o 
   2  14   1      303.15      374.64     94.78 o 
   3  14   1      983.58     1002.54     95.91 o 
   4  14   1      664.56      673.29     71.89 o 
   5  14   1     1100.16     1020.88     73.31 o 
   6  14   1      638.69      607.10     77.80 o 
   7  14   1       32.23      162.16     95.42 o 
   8  14   1      106.28       97.90     80.55 o 
   9  14   1      252.77      278.68     74.37 o 
  10  14   1      578.46      645.70     65.86 o 
  11  14   1      234.45      212.19     75.33 o 
  12  14   1      565.07      671.74     90.15 o 
  13  14   1       87.50       86.67     80.83 o 
  14  14   1       60.04      -96.86     96.86 o 
  15  14   1      874.19      812.43     87.29 o 
  16  14   1      554.52      512.18    101.78 o 
  17  14   1      889.20      752.96    104.10 o 
  18  14   1      209.09       95.28     88.23 o 
  19  14   1      502.03      418.74     95.44 o 
   0  15   1      817.51      781.49     96.23 o 
   1  15   1      798.06      811.82     93.72 o 
   2  15   1      651.47      624.26     71.84 o 
   3  15   1      252.90      311.17     70.49 o 
   4  15   1       50.56      262.85     75.38 o 
   5  15   1      354.44      432.20     70.43 o 
   6  15   1      997.32     1132.46     84.55 o 
   7  15   1      160.74      248.13     69.30 o 
   8  15   1     1509.23     1693.30     85.27 o 
   9  15   1     1647.50     1596.71     93.95 o 
  10  15   1      936.66      965.20    121.41 o 
  11  15   1       28.42       71.50     61.39 o 
  12  15   1      648.06      703.38    132.24 o 
  13  15   1      445.36      598.80    119.17 o 
  14  15   1      328.76      418.60     98.45 o 
  15  15   1      594.72      584.44     95.66 o 
  16  15   1      153.18      172.21     93.37 o 
  17  15   1      127.10      233.64     88.17 o 
  18  15   1      531.15      308.07     96.75 o 
   1  16   1      656.79      784.54     83.02 o 
   2  16   1      566.54      502.94     92.12 o 
   3  16   1     1335.72     1328.74     78.33 o 
   4  16   1      137.28      213.22     73.85 o 
   5  16   1      682.87      734.44     69.83 o 
   6  16   1      669.28      748.92     86.37 o 
   7  16   1     1136.53     1127.65     76.25 o 
   8  16   1      530.44      499.74     70.43 o 
   9  16   1       45.47       69.75     67.25 o 
  10  16   1     1844.37     1673.85     68.63 o 
  11  16   1       73.36      233.92     88.35 o 
  12  16   1      266.39      555.95     95.26 o 
  13  16   1     1154.76     1052.07     96.50 o 
  14  16   1     1228.64     1268.11     77.74 o 
  15  16   1      258.52      209.19    121.37 o 
  16  16   1       88.11       93.85     82.16 o 
  17  16   1      273.57      270.19    103.44 o 
   0  17   1     7575.25     7573.63    404.13 o 
   1  17   1     1541.71     1624.38     79.08 o 
   2  17   1     8272.80     8415.54    117.22 o 
   3  17   1      208.84      342.55     89.98 o 
   4  17   1     2564.86     2554.66    110.37 o 
   5  17   1     1079.55     1190.74     75.48 o 
   6  17   1     4447.47     4344.80    241.22 o 
   7  17   1      243.07      283.08     95.86 o 
   8  17   1     3757.93     3948.82    143.09 o 
   9  17   1      505.28      597.66     90.43 o 
  10  17   1      839.92      979.88    108.74 o 
  11  17   1      322.53      505.65    154.92 o 
  12  17   1      815.58      817.97    132.43 o 
  13  17   1       82.42      114.53    102.38 o 
  14  17   1       28.02       87.00     91.45 o 
  15  17   1       74.54       54.07     89.26 o 
  16  17   1       94.90       68.11     97.75 o 
   1  18   1      103.90      127.39    104.83 o 
   2  18   1      440.54      357.53     82.29 o 
   3  18   1     1068.40      994.30     76.41 o 
   4  18   1     1151.30     1177.97     82.84 o 
   5  18   1     3885.63     3476.80     83.28 o 
   6  18   1      100.25      156.04     87.67 o 
   7  18   1      305.33      279.37    108.40 o 
   8  18   1      181.96      232.49     94.89 o 
   9  18   1      725.45      602.81     95.84 o 
  10  18   1       64.52      100.15     96.19 o 
  11  18   1       50.11      232.33     78.33 o 
  12  18   1      122.52      -95.41    101.15 o 
  13  18   1      314.96      338.95     92.49 o 
  14  18   1      278.15      183.96     88.80 o 
  15  18   1       96.46       60.11    164.73 o 
   0  19   1      103.70       91.92     98.60 o 
   1  19   1      372.05      199.41     83.89 o 
   2  19   1     2132.65     2117.23     68.93 o 
   3  19   1      278.59      198.19    106.78 o 
   4  19   1     1474.40     1616.76     92.25 o 
   5  19   1        2.95       62.07    106.15 o 
   6  19   1      409.88      352.21    105.98 o 
   7  19   1      102.72      -61.01     93.77 o 
   8  19   1      143.05      130.56    118.68 o 
   9  19   1      147.24      342.24     93.61 o 
  10  19   1      773.19      616.48    103.43 o 
  11  19   1      174.86       -5.62     82.75 o 
  12  19   1      179.77      113.85    149.57 o 
  13  19   1       96.63      333.33     86.95 o 
  14  19   1     1294.72      913.52     82.63 o 
   1  20   1      702.63      772.39     87.71 o 
   2  20   1      446.46      489.95     95.13 o 
   3  20   1      146.63       75.70    102.09 o 
   4  20   1      150.03      218.32     87.07 o 
   5  20   1       87.52       53.25     78.06 o 
   6  20   1       29.87       -1.72     78.83 o 
   7  20   1      130.18      -35.97     86.23 o 
   8  20   1      236.74      126.27     77.01 o 
   9  20   1      313.26      240.76     90.10 o 
  10  20   1      555.56      358.68     83.14 o 
  11  20   1      229.26      277.57     80.35 o 
  12  20   1      243.97      374.34    107.76 o 
  13  20   1       43.92      -81.73     95.67 o 
   0  21   1     1399.48     1448.80    152.76 o 
   1  21   1      451.50      670.59     93.12 o 
   2  21   1     1034.51     1191.56    106.67 o 
   3  21   1      165.02      190.48     73.46 o 
   4  21   1      491.95      519.61     78.10 o 
   5  21   1      234.68      330.30     90.09 o 
   6  21   1      137.45       36.28     81.32 o 
   7  21   1       29.61      140.48    103.25 o 
   8  21   1      254.88      233.36    104.69 o 
   9  21   1      108.59      106.40     93.07 o 
  10  21   1      381.30      300.63     88.35 o 
  11  21   1       69.24       52.48     72.52 o 
   1  22   1      520.00      529.88     84.43 o 
   2  22   1      260.03      283.26     82.98 o 
   3  22   1      386.23      647.29    100.62 o 
   4  22   1      206.64      170.00     99.72 o 
   5  22   1       37.03      -69.69     88.97 o 
   6  22   1       53.14      125.55    154.46 o 
   7  22   1      475.26      481.68     81.35 o 
   8  22   1      183.68      170.98     86.61 o 
   9  22   1      232.88      154.54    103.15 o 
   0  23   1     1810.49     1921.25    144.41 o 
   1  23   1      791.64      709.23    142.05 o 
   2  23   1     1407.48     1514.56     97.76 o 
   3  23   1      340.36      281.27     79.40 o 
   4  23   1     1501.16     1384.59    137.54 o 
   5  23   1      180.67      162.97     85.44 o 
   6  23   1      172.05      135.93    103.99 o 
   7  23   1        9.48     -130.69    130.69 o 
   0   0   2    47358.64    46592.93    978.86 o 
   2   0   2    46125.99    43595.01    617.04 o 
   4   0   2    51595.54    47686.92    636.25 o 
   6   0   2    56152.37    52916.13   1352.73 o 
   8   0   2    62582.60    60431.48    971.71 o 
  10   0   2    85866.20    88695.44   2199.15 o 
  12   0   2    39476.08    41144.78   1214.64 o 
  14   0   2    43305.32    43219.06    347.01 o 
  16   0   2     9684.05     9983.95    226.30 o 
  18   0   2     9374.30     9587.72    220.81 o 
  20   0   2    15519.67    18367.18    272.69 o 
  22   0   2     4480.98     4567.06    166.27 o 
   1   1   2     1850.32     1564.24    177.66 o 
   2   1   2      189.59      202.67    176.48 o 
   3   1   2     1648.89     1345.72    154.12 o 
   4   1   2     1540.13     1422.88    167.37 o 
   5   1   2     5372.71     5146.80    177.46 o 
   6   1   2       55.57      460.73    124.68 o 
   7   1   2     2000.52     2043.44    121.51 o 
   8   1   2     2866.92     3028.32    127.24 o 
   9   1   2       95.23      103.06    124.41 o 
  10   1   2     3262.49     4136.30    111.00 o 
  11   1   2     2370.13     2298.32    116.53 o 
  12   1   2     1208.98     1467.74    102.63 o 
  13   1   2      131.95       26.05     85.00 o 
  14   1   2     6213.20     6279.54    127.39 o 
  15   1   2      886.73      872.35     94.25 o 
  16   1   2      608.88      699.20     82.63 o 
  17   1   2      369.47      443.24     88.77 o 
  18   1   2     2395.83     2221.05    153.80 o 
  19   1   2      203.82      222.61    136.56 o 
  20   1   2     3573.78     3890.79    130.65 o 
  21   1   2       27.31       86.50    102.03 o 
  22   1   2     1353.02     1381.03    104.08 o 
  23   1   2       50.83       29.24    111.69 o 
   0   2   2    48009.02    45926.36    533.80 o 
   1   2   2     1365.87     1208.94    175.74 o 
   2   2   2    82755.85    76169.80   2054.07 o 
   3   2   2     2145.21     2076.26    155.23 o 
   4   2   2    62164.72    59570.47   1169.92 o 
   5   2   2      443.37      575.42    124.85 o 
   6   2   2    11072.48     9769.28    157.96 o 
   7   2   2      162.16      302.41    110.91 o 
   8   2   2    29031.72    27707.99    495.22 o 
   9   2   2     1670.52     1697.75    130.88 o 
  10   2   2    47407.67    50865.15    400.04 o 
  11   2   2     1075.71     1162.17    123.11 o 
  12   2   2     6243.31     6480.26    122.97 o 
  13   2   2      573.88      688.43     88.06 o 
  14   2   2    27510.37    27597.45    415.01 o 
  15   2   2      776.03      642.18     83.04 o 
  16   2   2     2633.68     2665.01     82.55 o 
  17   2   2      695.81      727.86     90.66 o 
  18   2   2     3517.54     3332.28    117.53 o 
  19   2   2      870.66      937.38     91.39 o 
  20   2   2    10135.46    11447.04    512.75 o 
  21   2   2      743.38      689.34    212.02 o 
  22   2   2     1853.13     1851.76    211.05 o 
  23   2   2      176.59       60.34     79.22 o 
   1   3   2     1276.95     1097.08    147.68 o 
   2   3   2      517.81      515.61    143.41 o 
   3   3   2      969.70      856.66    132.00 o 
   4   3   2        3.77      405.21    127.79 o 
   5   3   2    21060.58    20179.41    341.37 o 
   6   3   2     1635.60     1438.60    138.57 o 
   7   3   2     1266.44     1139.30    143.16 o 
   8   3   2      268.97      930.21    104.29 o 
   9   3   2     3069.37     3178.10     99.94 o 
  10   3   2     4600.28     4567.84    110.79 o 
  11   3   2      120.49      366.81    110.57 o 
  12   3   2       60.91      316.69     82.31 o 
  13   3   2     1034.82     1026.89     81.66 o 
  14   3   2     1796.63     2174.79     78.14 o 
  15   3   2      261.50      298.19     81.62 o 
  16   3   2      104.91       15.80     80.79 o 
  17   3   2      952.19      896.40     70.37 o 
  18   3   2      673.42      709.41     81.12 o 
  19   3   2      197.46      218.99     92.06 o 
  20   3   2      913.55     1005.65     87.83 o 
  21   3   2     1248.28     1309.51    143.33 o 
  22   3   2      374.67      460.78     98.38 o 
  23   3   2        1.87       38.13    110.16 o 
   0   4   2    46261.91    44457.63    395.17 o 
   1   4   2     5103.69     5030.83    164.67 o 
   2   4   2    59695.41    56597.11    773.00 o 
   3   4   2     8075.67     7399.28    170.71 o 
   4   4   2    20087.45    17709.23    188.64 o 
   5   4   2      707.87      780.14    125.88 o 
   6   4   2     1644.14     1309.95    132.24 o 
   7   4   2     1863.02     1669.61    103.45 o 
   8   4   2    16812.74    15543.35    293.54 o 
   9   4   2      724.43      787.78     78.44 o 
  10   4   2    19092.04    18555.22    431.94 o 
  11   4   2     1313.56     1416.62     95.08 o 
  12   4   2     1611.55     1496.28     92.69 o 
  13   4   2     1391.34     1396.46     82.71 o 
  14   4   2    24231.56    23157.58    411.98 o 
  15   4   2      418.82      542.38     66.33 o 
  16   4   2     2725.37     2561.35     82.86 o 
  17   4   2     1330.69     1239.98     93.12 o 
  18   4   2     2953.57     2707.67    145.70 o 
  19   4   2     1012.65     1238.50     90.96 o 
  20   4   2     8990.45     9674.37    132.99 o 
  21   4   2      267.32      250.23     82.86 o 
  22   4   2     2612.48     2764.80    173.42 o 
  23   4   2      310.95      446.32     79.25 o 
   1   5   2     6050.22     5515.40    157.81 o 
   2   5   2     4138.66     3833.22    149.83 o 
   3   5   2    20622.65    20253.01    205.05 o 
   4   5   2     4581.94     4283.53    130.14 o 
   5   5   2    21273.74    21583.33    364.99 o 
   6   5   2     2408.57     2360.74    101.39 o 
   7   5   2     1834.90     1928.51    109.67 o 
   8   5   2     3097.88     2979.81    100.72 o 
   9   5   2      570.06      570.66    108.18 o 
  10   5   2     3164.33     3293.67    118.30 o 
  11   5   2     1681.01     1423.37     93.19 o 
  12   5   2      603.66      444.49     80.80 o 
  13   5   2     2608.38     2599.14     92.30 o 
  14   5   2     5524.06     5268.22    156.29 o 
  15   5   2      142.55      179.93     93.38 o 
  16   5   2      159.01      279.36     81.75 o 
  17   5   2      640.39      647.03     82.63 o 
  18   5   2     2364.09     2274.99    122.18 o 
  19   5   2     2062.16     2127.05    124.29 o 
  20   5   2     1794.93     1842.54    108.59 o 
  21   5   2     1702.27     1750.87    144.98 o 
  22   5   2      360.68      414.09    136.17 o 
  23   5   2       70.35       95.56     77.06 o 
   0   6   2    54440.80    50230.73    354.84 o 
   1   6   2     6387.69     6128.86    132.46 o 
   2   6   2     7045.96     6671.78    146.61 o 
   3   6   2     1589.98     1738.86    124.26 o 
   4   6   2     1483.68     1200.69    109.03 o 
   5   6   2      709.97      549.12    100.71 o 
   6   6   2     2692.09     2201.11    122.26 o 
   7   6   2     2381.37     2512.69    118.82 o 
   8   6   2     4039.35     3903.21    110.18 o 
   9   6   2     3134.47     3187.08    110.14 o 
  10   6   2     6486.26     5700.82    110.48 o 
  11   6   2     2048.76     2102.07     97.30 o 
  12   6   2     1895.69     1659.60     90.23 o 
  13   6   2     1186.12     1141.58     80.62 o 
  14   6   2    10186.79    10010.11    120.00 o 
  15   6   2      932.07     1170.67     84.15 o 
  16   6   2     1709.22     1606.69     85.51 o 
  17   6   2     1058.37     1235.25     83.06 o 
  18   6   2     1330.92     1403.03    101.41 o 
  19   6   2      752.46      798.28    115.46 o 
  20   6   2     2311.43     2702.38    105.14 o 
  21   6   2      489.25      595.08    109.32 o 
  22   6   2     1372.40     1368.43     92.30 o 
  23   6   2      118.88      233.81    132.00 o 
   1   7   2     1621.65     1589.39    110.56 o 
   2   7   2       38.12      119.76    101.42 o 
   3   7   2     1113.21     1064.88    112.62 o 
   4   7   2      686.00      709.38    118.86 o 
   5   7   2     1771.78     2029.76    100.82 o 
   6   7   2      354.93      526.98     99.84 o 
   7   7   2      146.40       61.90    107.07 o 
   8   7   2      953.36     1321.40     92.16 o 
   9   7   2     1158.04     1337.68     80.60 o 
  10   7   2     1470.29     1672.29    105.86 o 
  11   7   2      942.27      997.02     89.68 o 
  12   7   2      779.54      861.72     86.00 o 
  13   7   2       49.39       42.11     90.12 o 
  14   7   2      711.53     1118.38     80.22 o 
  15   7   2     1268.99     1213.82     77.69 o 
  16   7   2      370.44      563.14     81.61 o 
  17   7   2     1715.36     1891.83    144.86 o 
  18   7   2      444.92      524.72     97.73 o 
  19   7   2      421.82      371.03     86.58 o 
  20   7   2      630.70      408.22     93.82 o 
  21   7   2      733.40      644.52     90.88 o 
  22   7   2      167.62      146.48     86.23 o 
   0   8   2    49873.39    48120.37   1286.80 o 
   1   8   2    12995.50    12018.26    151.44 o 
   2   8   2    17351.90    16527.25    403.89 o 
   3   8   2    12757.40    12014.97    183.17 o 
   4   8   2    14021.34    14099.76    136.84 o 
   5   8   2     2054.63     2028.71    104.29 o 
   6   8   2     2944.53     2914.82     97.54 o 
   7   8   2     4703.46     4510.02    116.71 o 
   8   8   2    18318.68    18558.98    267.19 o 
   9   8   2     8571.92     8866.40    125.22 o 
  10   8   2    17015.17    16937.41    158.33 o 
  11   8   2     2792.90     2776.09     78.88 o 
  12   8   2     1933.63     1918.70     90.60 o 
  13   8   2     4606.46     4824.79    107.70 o 
  14   8   2    20751.36    19867.33    150.12 o 
  15   8   2     2004.50     1943.06     81.17 o 
  16   8   2     3242.16     3277.91    102.59 o 
  17   8   2     1492.76     1497.55     82.90 o 
  18   8   2     1340.36     1429.89     89.89 o 
  19   8   2      603.11      716.48    105.39 o 
  20   8   2     2766.52     2610.75    107.60 o 
  21   8   2      685.93      807.03    100.07 o 
  22   8   2     2160.44     2093.49     98.54 o 
   1   9   2      435.63      544.58     99.99 o 
   2   9   2     2706.45     2471.32    105.88 o 
   3   9   2     2433.92     2494.13    105.97 o 
   4   9   2     1510.06     1683.54    101.35 o 
   5   9   2     1231.26     1272.56     98.00 o 
   6   9   2     2836.96     2744.92    126.05 o 
   7   9   2      832.16     1032.89     97.00 o 
   8   9   2      825.65     1352.12     95.53 o 
   9   9   2     2725.59     3097.22    135.07 o 
  10   9   2     3274.79     3044.23     91.86 o 
  11   9   2     2072.87     1974.50     79.49 o 
  12   9   2      424.85      361.85     94.20 o 
  13   9   2      230.99      312.00     76.44 o 
  14   9   2     2878.53     3052.72    102.50 o 
  15   9   2     1030.48     1022.30    105.30 o 
  16   9   2      789.85      668.75     81.52 o 
  17   9   2     2872.77     3086.04     96.91 o 
  18   9   2      966.27      884.93     95.67 o 
  19   9   2       97.93       88.99     92.92 o 
  20   9   2     1046.79     1172.48    102.22 o 
  21   9   2      794.85      742.81     99.09 o 
   0  10   2    48536.58    48569.24   1111.54 o 
   1  10   2    35513.51    36715.14    223.89 o 
   2  10   2    26761.44    27928.60    184.68 o 
   3  10   2    15728.66    15811.74    288.25 o 
   4  10   2    12300.64    12533.69    225.67 o 
   5  10   2     7417.38     7252.76    130.60 o 
   6  10   2     4648.81     4642.70    100.15 o 
   7  10   2    11397.87    11416.12    117.02 o 
   8  10   2    14864.26    15026.65    129.61 o 
   9  10   2     7280.92     7330.75     98.12 o 
  10  10   2     8701.56     8573.16    118.41 o 
  11  10   2     7273.97     7535.58    180.21 o 
  12  10   2     2852.94     2854.10     80.89 o 
  13  10   2    10155.38    10743.60    112.05 o 
  14  10   2    13461.50    12883.67    455.59 o 
  15  10   2     3983.88     3692.01    106.38 o 
  16  10   2     1659.66     1316.31     91.26 o 
  17  10   2     3507.68     3969.61    105.49 o 
  18  10   2     1624.69     1625.99     96.38 o 
  19  10   2     1799.83     1910.26    140.93 o 
  20  10   2     1260.40     1229.42    144.52 o 
  21  10   2     1736.40     1763.06     94.33 o 
   1  11   2     2308.41     2320.23     96.84 o 
   2  11   2     1024.14      956.24    109.22 o 
   3  11   2       18.63      139.94    103.34 o 
   4  11   2      145.08      336.62     90.95 o 
   5  11   2      400.57      376.37     81.91 o 
   6  11   2     1056.39     1154.91     85.63 o 
   7  11   2      664.34      796.73     88.17 o 
   8  11   2      463.93      552.56     88.50 o 
   9  11   2      101.36      245.72     86.10 o 
  10  11   2     1545.26     1412.17     97.85 o 
  11  11   2      263.69      247.81     94.00 o 
  12  11   2        8.62      287.80     71.22 o 
  13  11   2       36.40       58.11     81.40 o 
  14  11   2     2331.58     2266.62     90.60 o 
  15  11   2      700.28      780.91     93.45 o 
  16  11   2      658.06      870.41    110.10 o 
  17  11   2      173.04       97.99     94.76 o 
  18  11   2      293.68      269.82     93.48 o 
  19  11   2      100.67      194.39     89.34 o 
  20  11   2      503.11      329.63    102.96 o 
  21  11   2      385.00      405.76     97.95 o 
   0  12   2    22595.79    23047.82    187.46 o 
   1  12   2    12081.93    12692.45    166.24 o 
   2  12   2     1583.35     1682.87     80.32 o 
   3  12   2     4670.88     4562.30    103.84 o 
   4  12   2     1580.93     1535.35     86.05 o 
   5  12   2     1211.39     1124.91     77.12 o 
   6  12   2     1037.58      851.47     75.57 o 
   7  12   2     1834.14     1772.74     77.98 o 
   8  12   2     1619.89     1568.12     98.49 o 
   9  12   2     2669.20     2705.78     99.73 o 
  10  12   2     2704.71     2619.40     91.78 o 
  11  12   2     4484.94     4663.08    101.97 o 
  12  12   2     1654.86     1738.23     81.41 o 
  13  12   2     5928.10     5911.41    132.96 o 
  14  12   2     4660.82     4669.45     94.86 o 
  15  12   2     2951.23     3288.72    108.98 o 
  16  12   2     1779.14     1709.61    110.86 o 
  17  12   2     2550.03     2766.29    212.22 o 
  18  12   2     1045.92     1201.91    105.21 o 
  19  12   2     1053.96     1002.19     92.69 o 
  20  12   2      606.44      526.35     74.88 o 
   1  13   2      228.41      198.61     97.30 o 
   2  13   2      416.07      429.59     88.95 o 
   3  13   2      159.80      316.47     72.92 o 
   4  13   2     1589.31     1830.63     83.87 o 
   5  13   2     2531.58     2600.24     93.03 o 
   6  13   2     1899.20     1632.21     82.90 o 
   7  13   2      507.57      430.91     72.04 o 
   8  13   2      182.41      320.03     93.13 o 
   9  13   2     1650.90     1493.86     81.46 o 
  10  13   2      718.28      869.76     85.86 o 
  11  13   2     1541.81     1415.58     85.60 o 
  12  13   2       36.95      321.41     83.81 o 
  13  13   2      970.63      962.85     70.94 o 
  14  13   2     1858.81     2109.77     97.43 o 
  15  13   2     3305.47     3541.17     97.96 o 
  16  13   2      357.88      608.25     87.44 o 
  17  13   2      557.96      434.95    103.38 o 
  18  13   2      284.50      479.62    128.25 o 
  19  13   2      736.66      526.68     90.60 o 
   0  14   2    15409.56    16240.52    281.25 o 
   1  14   2    30879.68    32378.43    437.87 o 
   2  14   2     6125.86     6723.16    115.22 o 
   3  14   2    24282.33    24304.01    411.93 o 
   4  14   2     8145.28     8531.04     97.35 o 
   5  14   2    16667.73    16870.27    172.34 o 
   6  14   2     1451.51     1634.75     81.49 o 
   7  14   2    18385.43    18829.04    313.58 o 
   8  14   2     7483.00     7715.68    111.10 o 
   9  14   2    19834.81    19722.95    214.34 o 
  10  14   2     6171.87     6214.18    107.26 o 
  11  14   2    14229.60    14466.85    435.85 o 
  12  14   2     1446.24     1511.24    116.54 o 
  13  14   2    19584.22    22722.68    145.54 o 
  14  14   2     8191.59     8715.86    239.47 o 
  15  14   2     6126.62     6904.54    198.04 o 
  16  14   2     1670.83     1680.01    104.29 o 
  17  14   2     5063.43     5216.19    152.02 o 
  18  14   2     1163.83     1132.78    247.44 o 
  19  14   2     3198.18     2955.20    120.79 o 
   1  15   2      839.00      723.40     94.18 o 
   2  15   2       64.08       73.45     69.43 o 
   3  15   2      126.15      165.17     76.65 o 
   4  15   2     1409.46     1542.21     89.90 o 
   5  15   2      111.44      274.60     74.96 o 
   6  15   2     2877.56     2673.07     98.92 o 
   7  15   2      485.60      489.89     76.05 o 
   8  15   2      218.14      262.22     74.82 o 
   9  15   2      124.27        1.36     80.80 o 
  10  15   2      669.29      556.80     78.18 o 
  11  15   2      256.44      226.35     73.20 o 
  12  15   2      647.06      658.00     99.06 o 
  13  15   2      218.69      371.46    126.21 o 
  14  15   2     1873.58     1807.26     86.07 o 
  15  15   2      691.50      629.87     75.41 o 
  16  15   2      298.65      367.64    113.16 o 
  17  15   2      581.50      516.45     89.79 o 
  18  15   2      502.72      322.23    111.44 o 
   0  16   2     2799.72     2695.21    104.81 o 
   1  16   2     5414.98     5846.88    126.93 o 
   2  16   2      393.76      498.09     81.63 o 
   3  16   2     1880.11     2071.72     80.52 o 
   4  16   2      230.36      149.65     69.90 o 
   5  16   2     3479.10     3696.50    135.29 o 
   6  16   2      211.83      128.16     74.05 o 
   7  16   2     3523.61     3253.10     91.96 o 
   8  16   2     1308.63     1220.72     80.16 o 
   9  16   2     3649.77     3474.10    172.29 o 
  10  16   2      271.90      293.27     72.37 o 
  11  16   2     4988.31     5121.11    119.83 o 
  12  16   2      196.49      256.97    121.61 o 
  13  16   2     6241.04     6526.71    129.62 o 
  14  16   2      907.74      957.02     99.98 o 
  15  16   2      936.14     1110.57     93.25 o 
  16  16   2      252.04      235.75    131.29 o 
  17  16   2     1677.37     1477.95     85.85 o 
   1  17   2      196.57      359.91     93.96 o 
   2  17   2     1079.88     1000.53     91.46 o 
   3  17   2      312.46      454.82     73.69 o 
   4  17   2     1466.19     1571.04     77.57 o 
   5  17   2       74.73      155.68    102.19 o 
   6  17   2     1882.85     1954.73     75.16 o 
   7  17   2      387.45      356.54     80.18 o 
   8  17   2     1875.62     1816.70    122.57 o 
   9  17   2      525.87      661.38    110.04 o 
  10  17   2     1853.64     1760.70    138.00 o 
  11  17   2        2.29      -25.39     85.57 o 
  12  17   2      170.43      449.40    106.71 o 
  13  17   2      436.61      273.28    126.04 o 
  14  17   2     1466.47     1433.74     87.25 o 
  15  17   2      488.28      376.75     76.80 o 
  16  17   2     1222.18     1120.65     83.05 o 
   0  18   2     1579.58     1610.53    133.62 o 
   1  18   2     8049.03     8320.05    179.76 o 
   2  18   2      220.10      308.29     74.12 o 
   3  18   2     4172.22     3722.66    100.44 o 
   4  18   2      190.75      308.50     83.28 o 
   5  18   2     4050.38     4101.04     86.08 o 
   6  18   2       44.26       76.65     78.74 o 
   7  18   2     2540.48     2713.29    102.83 o 
   8  18   2      295.83      491.28    101.90 o 
   9  18   2     2973.73     3276.75    119.40 o 
  10  18   2      320.56      277.82     79.63 o 
  11  18   2     3329.65     3519.44     96.86 o 
  12  18   2       33.38       47.67     77.99 o 
  13  18   2     4730.19     4827.53    105.07 o 
  14  18   2      437.72      293.62    100.17 o 
  15  18   2     1036.77      965.97     91.40 o 
   1  19   2       48.46       60.83     87.77 o 
   2  19   2       66.73      222.38    108.24 o 
   3  19   2       97.32      -25.00     96.99 o 
   4  19   2     1800.93     1870.91     93.66 o 
   5  19   2      822.01      850.58     93.67 o 
   6  19   2      897.04     1096.94     87.89 o 
   7  19   2      299.78      239.76     93.83 o 
   8  19   2        5.61      -86.00     86.00 o 
   9  19   2      598.30      465.10    125.45 o 
  10  19   2       43.36      279.76     90.63 o 
  11  19   2      313.47      206.19    102.45 o 
  12  19   2      146.23       61.35    118.92 o 
  13  19   2      648.14      615.63     75.75 o 
  14  19   2      137.39      158.61     88.29 o 
   0  20   2     2065.39     2535.47    219.73 o 
   1  20   2    17184.74    19023.77    730.96 o 
   2  20   2       45.64      677.56     96.41 o 
   3  20   2    10501.93    11080.32    173.54 o 
   4  20   2      355.50      712.18     81.39 o 
   5  20   2     7857.31     8834.41    263.20 o 
   6  20   2       89.48      526.52    106.23 o 
   7  20   2     4403.56     4540.99    198.72 o 
   8  20   2      166.06      147.07     90.88 o 
   9  20   2     4064.59     4230.31    121.83 o 
  10  20   2       81.52      103.02     99.18 o 
  11  20   2     2799.38     2496.58    131.13 o 
  12  20   2      341.28      292.82     95.66 o 
  13  20   2     4491.15     3560.44    164.94 o 
   1  21   2      120.23      143.52    104.91 o 
   2  21   2      139.09       24.27     91.89 o 
   3  21   2      150.75      125.40    130.68 o 
   4  21   2      853.87      962.29    103.29 o 
   5  21   2        7.02      225.95     89.95 o 
   6  21   2     1586.56     1381.27     87.76 o 
   7  21   2      465.99      486.06     91.20 o 
   8  21   2      365.29      373.48     88.69 o 
   9  21   2      141.30       60.14     80.12 o 
  10  21   2      181.90      165.51     97.07 o 
  11  21   2       40.93      -42.97     72.93 o 
   0  22   2     1102.48     1172.01    105.75 o 
   1  22   2     5274.76     5485.44    125.37 o 
   2  22   2      139.18        2.65     99.45 o 
   3  22   2     1842.01     1836.69     87.66 o 
   4  22   2      873.93      772.60     72.43 o 
   5  22   2     3164.00     3222.48     85.78 o 
   6  22   2      526.03      597.16     79.77 o 
   7  22   2     2138.84     2008.55     86.55 o 
   8  22   2      377.56      430.21     86.61 o 
   9  22   2     2667.42     2416.78    137.00 o 
   1  23   2      296.68      108.68     87.92 o 
   2  23   2      220.77       97.74     88.84 o 
   3  23   2      172.37      104.08     86.93 o 
   4  23   2      305.79      327.06     87.87 o 
   5  23   2       74.22       16.99     95.85 o 
   6  23   2       18.49      191.66    110.49 o 
   1   0   3    20329.00    17433.51    367.52 o 
   3   0   3       56.76      520.94    227.30 o 
   5   0   3     1783.22     1437.68    174.51 o 
   7   0   3    12854.19    12822.52    449.19 o 
   9   0   3     1850.79     1733.48    200.78 o 
  11   0   3      520.01      363.14    202.19 o 
  13   0   3      554.47      489.51    187.89 o 
  15   0   3       47.77      133.85    179.58 o 
  17   0   3      651.86      522.60    178.08 o 
  19   0   3      405.65      718.97    216.49 o 
  21   0   3     1045.06     1170.41    206.18 o 
  23   0   3      491.58      419.26    136.44 o 
   0   1   3       17.67      964.53    261.57 o 
   1   1   3       13.52       19.12    174.95 o 
   2   1   3       93.28      648.32    152.30 o 
   4   1   3     2681.13     2432.34    197.43 o 
   5   1   3    26395.08    25989.34    246.03 o 
   6   1   3        0.58      269.73    149.55 o 
   7   1   3    13338.61    12874.84    196.30 o 
   8   1   3      876.01     1114.04    115.08 o 
   9   1   3     7025.14     7491.54    149.35 o 
  10   1   3      903.73      993.07    128.70 o 
  11   1   3      324.58      328.35    118.14 o 
  12   1   3      219.50      279.33     89.47 o 
  13   1   3     3614.18     3834.01    119.83 o 
  14   1   3       94.46      128.28    102.90 o 
  15   1   3     1541.22     1419.70     95.91 o 
  16   1   3      514.03      352.30     89.88 o 
  17   1   3     1237.70     1108.09    106.66 o 
  18   1   3      438.35      441.48    122.51 o 
  19   1   3      817.50      815.75    152.61 o 
  20   1   3      398.03      258.51    118.36 o 
  21   1   3    12110.78    12481.01    211.25 o 
  22   1   3      246.04      409.97    147.73 o 
  23   1   3      228.75      240.91     79.44 o 
   1   2   3    11605.16     9769.07    204.17 o 
   2   2   3     1421.29     1442.09    156.47 o 
   3   2   3      962.57     1037.92    151.78 o 
   4   2   3    32986.58    31875.31    424.46 o 
   5   2   3      706.57      800.53    117.21 o 
   6   2   3    32219.33    32335.93    666.32 o 
   7   2   3     3352.33     3597.68    129.21 o 
   8   2   3    11655.63    12845.01    172.43 o 
   9   2   3       39.00      273.46    106.50 o 
  10   2   3      102.16      307.67     97.68 o 
  11   2   3      838.71      788.50     93.47 o 
  12   2   3        2.29       16.12    114.33 o 
  13   2   3     2474.08     2363.05     87.78 o 
  14   2   3      180.69      275.33     82.19 o 
  15   2   3      394.05      486.83     75.85 o 
  16   2   3      171.85      146.42     80.96 o 
  17   2   3       92.62      119.86     72.43 o 
  18   2   3     1067.15      864.72     74.71 o 
  19   2   3      950.92     1040.70    124.49 o 
  20   2   3      650.04      616.02    105.61 o 
  21   2   3      402.19      634.76     91.11 o 
  22   2   3      497.52      450.64     90.06 o 
  23   2   3      746.09      927.05     99.00 o 
   0   3   3     6036.71     5749.62    274.52 o 
   2   3   3     4943.07     4762.34    179.44 o 
   3   3   3     1210.35     1462.60    145.06 o 
   4   3   3     2604.82     2323.95    140.40 o 
   5   3   3    32453.57    30248.16    771.80 o 
   6   3   3     1261.41     1328.14    116.33 o 
   7   3   3     1205.54     1131.32    108.06 o 
   8   3   3      650.97      772.17    101.58 o 
   9   3   3     3680.32     3566.51    108.06 o 
  10   3   3      482.70      579.70    106.75 o 
  11   3   3      457.03      679.70     83.60 o 
  12   3   3      470.87      442.05     80.70 o 
  13   3   3     1935.11     1847.49     90.09 o 
  14   3   3       43.56      154.13     76.37 o 
  15   3   3      264.25      276.94     76.27 o 
  16   3   3      167.84      144.49     68.79 o 
  17   3   3        8.55       28.57     80.42 o 
  18   3   3       18.85       83.32     70.40 o 
  19   3   3      328.76      314.98     97.07 o 
  20   3   3      197.49      371.04     78.97 o 
  21   3   3     1411.53     1452.93     94.84 o 
  22   3   3      157.39      -20.00    138.26 o 
  23   3   3      553.19      675.33    138.33 o 
   1   4   3     1435.99     1445.29    132.58 o 
   2   4   3    31643.55    30477.48    291.54 o 
   3   4   3     1957.69     1764.15    150.41 o 
   4   4   3      604.25      575.37    127.65 o 
   5   4   3      754.02      754.22    117.50 o 
   6   4   3     1283.94     1227.84    124.80 o 
   7   4   3      271.87      332.32    102.70 o 
   8   4   3      573.46      589.12    109.44 o 
   9   4   3      307.60      273.52     96.77 o 
  10   4   3     7605.81     8045.52    112.27 o 
  11   4   3      706.95      729.20    101.67 o 
  12   4   3     1507.67     1879.07     91.68 o 
  13   4   3     1144.32      908.24     80.28 o 
  14   4   3       60.04      140.84     75.17 o 
  15   4   3       59.06        1.56     81.73 o 
  16   4   3      848.83      853.56     76.34 o 
  17   4   3       26.70       76.13     74.17 o 
  18   4   3      647.20      683.39     83.40 o 
  19   4   3     1130.88     1049.03     98.90 o 
  20   4   3      535.93      423.37     94.98 o 
  21   4   3        2.80       58.54     83.92 o 
  22   4   3       76.23       47.65    115.41 o 
  23   4   3      989.54      677.99     81.03 o 
   0   5   3     4422.21     4347.16    225.18 o 
   1   5   3    21674.90    22119.32    197.51 o 
   2   5   3     2698.60     2500.17    135.41 o 
   3   5   3    29258.82    28700.76    417.74 o 
   4   5   3     1792.58     1964.32    123.19 o 
   5   5   3     1091.45     1037.82    124.79 o 
   6   5   3      211.15      213.14    115.90 o 
   7   5   3     3530.58     3564.50    113.18 o 
   8   5   3     1568.97     1657.81    102.68 o 
   9   5   3     6006.15     6297.16    179.21 o 
  10   5   3      522.47      757.41     74.54 o 
  11   5   3     2147.98     1886.00     82.85 o 
  12   5   3      616.62      646.00     87.58 o 
  13   5   3      685.59      840.80     79.21 o 
  14   5   3      642.67      724.36     77.04 o 
  15   5   3     3503.91     3559.40     85.29 o 
  16   5   3      260.93      439.17     68.97 o 
  17   5   3      591.12      498.00     75.30 o 
  18   5   3       36.32        5.67     98.81 o 
  19   5   3      665.88      763.77     97.10 o 
  20   5   3      380.36      502.40     87.53 o 
  21   5   3     1971.47     2407.50    106.33 o 
  22   5   3      189.43      247.86     75.00 o 
  23   5   3     1015.18      967.07    170.75 o 
   1   6   3     6600.95     6777.02    152.79 o 
   2   6   3    24772.95    25959.07    188.82 o 
   3   6   3     1685.15     1867.39    118.88 o 
   4   6   3     1796.75     1772.98    126.27 o 
   5   6   3      947.39      816.82    117.75 o 
   6   6   3      609.32      521.74    101.46 o 
   7   6   3      666.98      490.06    109.63 o 
   8   6   3       58.92        0.13     96.63 o 
   9   6   3     4299.99     4092.22    101.26 o 
  10   6   3     3001.44     3491.15    110.89 o 
  11   6   3       46.14        6.60    111.32 o 
  12   6   3      695.75      670.80     96.01 o 
  13   6   3     1357.86     1432.31     80.64 o 
  14   6   3     1987.63     2226.54     89.27 o 
  15   6   3     1372.61     1447.17     79.39 o 
  16   6   3     6330.22     5992.52    111.57 o 
  17   6   3      306.30      372.21     72.43 o 
  18   6   3       81.54      244.39    136.07 o 
  19   6   3     2018.50     2298.84     98.90 o 
  20   6   3       47.89      140.63     91.33 o 
  21   6   3      185.61      208.36     89.82 o 
  22   6   3      579.03      723.77     81.92 o 
   0   7   3     2360.88     2879.04    227.63 o 
   1   7   3     9683.88     9708.21    150.93 o 
   2   7   3     5201.72     5317.78    162.81 o 
   3   7   3      711.24      665.94     90.20 o 
   4   7   3       58.93       83.79    113.42 o 
   5   7   3     3789.23     3777.65    123.14 o 
   6   7   3      733.06      815.19     98.71 o 
   7   7   3      561.55      418.95     90.32 o 
   8   7   3     2099.81     2357.17    107.36 o 
   9   7   3     5070.04     5415.66    118.59 o 
  10   7   3      327.03      394.36     78.05 o 
  11   7   3      524.18      477.01     97.14 o 
  12   7   3     1751.23     1961.90    113.34 o 
  13   7   3     2419.53     2470.80     84.48 o 
  14   7   3      168.76      119.42     83.02 o 
  15   7   3       77.65       36.50     73.23 o 
  16   7   3      308.45      401.93     82.37 o 
  17   7   3      276.50      266.39     79.03 o 
  18   7   3      228.29      213.69     88.06 o 
  19   7   3      511.65      475.88     94.85 o 
  20   7   3      105.23      156.63     83.51 o 
  21   7   3      554.42      518.30     82.30 o 
  22   7   3      388.77      325.60     86.79 o 
   1   8   3     5785.24     5336.71    106.87 o 
   2   8   3    10092.25    10852.00    224.30 o 
   3   8   3     1775.85     1801.45     97.81 o 
   4   8   3     1227.37     1262.64    101.60 o 
   5   8   3      230.50      335.62     96.40 o 
   6   8   3      359.75      348.40     89.81 o 
   7   8   3     2391.57     2526.21     97.10 o 
   8   8   3      333.15      443.02     93.04 o 
   9   8   3      391.50      611.16     92.45 o 
  10   8   3     1560.73     1689.56     85.87 o 
  11   8   3      395.86      418.98     85.77 o 
  12   8   3       87.04       34.28     83.82 o 
  13   8   3      979.84      911.40    108.04 o 
  14   8   3      401.46      352.31     81.99 o 
  15   8   3      216.66      210.57     72.91 o 
  16   8   3     1110.17      932.75     70.25 o 
  17   8   3      270.23      151.04     95.99 o 
  18   8   3      477.00      403.45     80.95 o 
  19   8   3     1322.18     1203.17     90.06 o 
  20   8   3      520.11      688.80     78.22 o 
  21   8   3      189.06      347.69     80.64 o 
  22   8   3      103.37      122.55     84.17 o 
   0   9   3       38.35      171.81    154.14 o 
   1   9   3     5155.74     5499.32    116.05 o 
   2   9   3     3060.83     3168.17    107.54 o 
   3   9   3     5294.58     4963.44    105.90 o 
   4   9   3       74.02       46.63     95.41 o 
   5   9   3     7168.52     7717.97    122.64 o 
   6   9   3      684.22      791.36     96.41 o 
   7   9   3     6234.08     6521.86    111.50 o 
   8   9   3      339.75      487.03     92.36 o 
   9   9   3       46.89       57.95     87.74 o 
  10   9   3      453.17      429.15     73.07 o 
  11   9   3     1394.00     1556.20     89.01 o 
  12   9   3      139.29      159.27     70.56 o 
  13   9   3      391.51      307.20     76.46 o 
  14   9   3     1694.32     1560.69     87.65 o 
  15   9   3     1115.90     1165.89     95.35 o 
  16   9   3      471.30      415.18     91.32 o 
  17   9   3     1206.12     1362.89     99.05 o 
  18   9   3      355.85      373.05     86.10 o 
  19   9   3       71.39      110.02     76.95 o 
  20   9   3      164.10      175.56     89.28 o 
  21   9   3       40.07      -87.11     87.11 o 
   1  10   3      220.17      103.52    110.57 o 
   2  10   3      167.05      455.45    208.29 o 
   3  10   3     1489.90     1753.40    215.04 o 
   4  10   3     3861.26     3991.83    100.28 o 
   5  10   3     4621.22     4876.25    107.21 o 
   6  10   3     1619.43     1930.73     89.91 o 
   7  10   3      957.24      985.00     85.51 o 
   8  10   3     1963.69     2040.43    102.67 o 
   9  10   3      751.41      862.05     89.04 o 
  10  10   3      841.95      782.15     97.33 o 
  11  10   3       33.18      -11.38     75.97 o 
  12  10   3       66.75       62.98     92.51 o 
  13  10   3       53.35       29.49     82.00 o 
  14  10   3       26.94        4.48     90.02 o 
  15  10   3       70.59       58.07    131.93 o 
  16  10   3      392.26      532.79     88.58 o 
  17  10   3      333.05      215.25    104.59 o 
  18  10   3      469.98      564.40     80.44 o 
  19  10   3      405.19      404.79     83.87 o 
  20  10   3      245.24      124.45     88.13 o 
  21  10   3       32.67       84.68     78.02 o 
   0  11   3      161.36      296.27    120.70 o 
   1  11   3       15.39      124.56     84.50 o 
   2  11   3     1453.82     1491.32     83.36 o 
   3  11   3      519.16      552.26     84.22 o 
   4  11   3       58.35       72.68     89.67 o 
   5  11   3     1144.03     1246.89     87.53 o 
   6  11   3      193.59      193.30     80.40 o 
   7  11   3      337.27      459.96     96.69 o 
   8  11   3       38.50      186.80     71.38 o 
   9  11   3     1368.10     1517.99     90.19 o 
  10  11   3        6.79      -63.43     76.34 o 
  11  11   3      145.46      166.33     93.74 o 
  12  11   3      405.26      396.98     75.75 o 
  13  11   3     1148.17     1132.01     85.95 o 
  14  11   3      356.82      359.45     82.15 o 
  15  11   3      470.38      503.91     89.22 o 
  16  11   3      540.07      607.44     94.67 o 
  17  11   3       66.01        7.78     92.72 o 
  18  11   3       99.07      202.11     90.14 o 
  19  11   3      122.11       54.05     81.26 o 
  20  11   3      121.22       -8.23     79.39 o 
   1  12   3      145.80      178.86    102.05 o 
   2  12   3      179.46      236.08     91.45 o 
   3  12   3      780.60      767.79     91.16 o 
   4  12   3      734.48      852.99     82.17 o 
   5  12   3      158.55      280.63     86.35 o 
   6  12   3      567.53      592.50     74.14 o 
   7  12   3       56.92      170.11     94.56 o 
   8  12   3      146.49      125.13     71.16 o 
   9  12   3     1144.55     1171.03     80.95 o 
  10  12   3      383.00      470.01     77.09 o 
  11  12   3       13.39      -43.31     92.42 o 
  12  12   3      781.79      734.76     75.82 o 
  13  12   3     1108.95     1045.55     87.01 o 
  14  12   3      743.81      747.85     96.53 o 
  15  12   3      361.64      641.71     97.36 o 
  16  12   3      213.52      188.87     93.66 o 
  17  12   3      304.32      266.74     92.96 o 
  18  12   3      276.73      302.72     82.42 o 
  19  12   3     1166.25     1279.87    110.45 o 
  20  12   3      427.96      408.88     78.31 o 
   0  13   3     6436.03     6516.85    160.63 o 
   1  13   3     1625.41     1847.73    101.66 o 
   2  13   3     1295.41     1520.14     98.76 o 
   3  13   3     1487.21     1467.52     83.27 o 
   4  13   3     2168.97     2226.95     95.87 o 
   5  13   3      528.29      480.91     78.41 o 
   6  13   3     3351.63     3470.36     93.98 o 
   7  13   3     2776.02     2853.48     91.81 o 
   8  13   3       54.18       99.45     70.39 o 
   9  13   3      705.05      802.52     77.45 o 
  10  13   3      259.49      302.92     69.84 o 
  11  13   3     1471.05     1494.51     82.02 o 
  12  13   3       72.12      133.14     75.52 o 
  13  13   3      933.79      822.74     76.47 o 
  14  13   3     1194.29     1288.66    112.40 o 
  15  13   3      153.78      154.22    130.15 o 
  16  13   3      746.19      900.64    100.68 o 
  17  13   3     1214.88      839.62     94.40 o 
  18  13   3      304.75      424.96     97.93 o 
  19  13   3      435.37      459.87     86.38 o 
   1  14   3      393.74      579.53     78.30 o 
   2  14   3      458.27      451.93     94.41 o 
   3  14   3      200.23      259.52     83.95 o 
   4  14   3       70.51       28.90     75.46 o 
   5  14   3      474.54      517.79     77.46 o 
   6  14   3      957.24      934.32     86.02 o 
   7  14   3      553.83      439.58     71.25 o 
   8  14   3       42.59       72.93     68.76 o 
   9  14   3      293.93      384.11     75.91 o 
  10  14   3      138.14      -17.38     74.79 o 
  11  14   3      905.52      932.96     77.10 o 
  12  14   3      766.21      705.01     83.70 o 
  13  14   3      588.72      701.51    111.75 o 
  14  14   3      142.47      217.63     96.60 o 
  15  14   3      135.53      117.08     88.61 o 
  16  14   3       74.47      120.04    125.93 o 
  17  14   3      240.23      230.68     98.49 o 
  18  14   3       81.88      300.82     96.88 o 
  19  14   3       50.84      -15.96    184.40 o 
   0  15   3      327.20      346.75     93.86 o 
   1  15   3      612.77      590.11     84.15 o 
   2  15   3      851.66      970.40     95.98 o 
   3  15   3     1342.16     1310.05     79.11 o 
   4  15   3      238.89      262.23     76.09 o 
   5  15   3     2304.60     2326.29     90.16 o 
   6  15   3       97.09      108.70     65.25 o 
   7  15   3        0.56      -80.93     80.93 o 
   8  15   3      555.74      441.11     91.43 o 
   9  15   3      395.23      437.57     82.68 o 
  10  15   3       90.80       74.83     80.59 o 
  11  15   3      108.98       -7.50     66.36 o 
  12  15   3       69.95      117.73    134.21 o 
  13  15   3      273.29      262.33     86.85 o 
  14  15   3       27.51       94.33    101.64 o 
  15  15   3      449.86      340.32     84.55 o 
  16  15   3       22.04       38.41     81.70 o 
  17  15   3      120.60      207.60     88.64 o 
  18  15   3      702.43      551.98     96.18 o 
   1  16   3      128.41       49.48     88.73 o 
   2  16   3       77.42      230.29     68.03 o 
   3  16   3      235.28      305.46     74.59 o 
   4  16   3      919.21      951.27     83.40 o 
   5  16   3     2562.19     2434.28     90.58 o 
   6  16   3     1584.99     1624.13     74.23 o 
   7  16   3     3571.36     3611.79    112.70 o 
   8  16   3      108.73       68.24     68.61 o 
   9  16   3      676.56      658.72     90.20 o 
  10  16   3     1347.52     1343.02     81.55 o 
  11  16   3      226.94      390.95     95.97 o 
  12  16   3      151.09      320.45     86.67 o 
  13  16   3      207.59      347.12     98.48 o 
  14  16   3       41.70       38.92    103.40 o 
  15  16   3      219.38      153.08    101.75 o 
  16  16   3      560.16      558.68     84.25 o 
  17  16   3       38.65        2.23     73.80 o 
   0  17   3     1035.74      924.93    130.33 o 
   1  17   3      132.43       46.64     72.56 o 
   2  17   3      828.87      872.35     75.86 o 
   3  17   3       85.03       -7.65     73.58 o 
   4  17   3      534.43      600.32     76.22 o 
   5  17   3      446.59      385.89     96.76 o 
   6  17   3      109.42       89.35     90.81 o 
   7  17   3      179.29      242.02     77.28 o 
   8  17   3     1134.44     1293.24     85.37 o 
   9  17   3      552.11      683.24     82.23 o 
  10  17   3      597.20      391.51    107.79 o 
  11  17   3      131.15       87.83    109.22 o 
  12  17   3      596.29      474.05     97.91 o 
  13  17   3      545.70      580.28     79.72 o 
  14  17   3      801.33      692.73     84.07 o 
  15  17   3      332.83      252.91     76.40 o 
  16  17   3       99.37      -12.40     80.73 o 
   1  18   3       54.88       68.05     62.66 o 
   2  18   3      644.16      630.76     73.22 o 
   3  18   3      724.79      743.52    103.06 o 
   4  18   3       81.43      -30.11     65.23 o 
   5  18   3      667.46      642.90     92.99 o 
   6  18   3      163.12      243.74    110.30 o 
   7  18   3        1.84      152.75     95.91 o 
   8  18   3       94.06      167.23    105.73 o 
   9  18   3      595.20      761.51    101.71 o 
  10  18   3       17.60      149.13     80.62 o 
  11  18   3      834.29      772.79    146.18 o 
  12  18   3      192.36      140.50     91.34 o 
  13  18   3       15.97      126.34    104.46 o 
  14  18   3      157.23      -72.94    127.87 o 
  15  18   3      111.13      -49.28    112.68 o 
   0  19   3      125.13      115.97    124.48 o 
   1  19   3      203.81      261.58     88.93 o 
   2  19   3       96.48      204.19     76.33 o 
   3  19   3      559.77      492.54    121.60 o 
   4  19   3      995.75     1223.63     84.86 o 
   5  19   3      132.55       18.74     95.52 o 
   6  19   3     1761.13     1807.72    122.49 o 
   7  19   3      171.00       82.23    105.51 o 
   8  19   3      157.89      373.44    106.50 o 
   9  19   3       77.27      250.72    122.47 o 
  10  19   3      197.98      126.46     84.76 o 
  11  19   3       86.22       12.32    100.33 o 
  12  19   3      550.82      407.20     85.75 o 
  13  19   3       31.39      335.42     98.21 o 
  14  19   3      360.31      119.05    135.18 o 
   1  20   3      290.84      277.43     75.44 o 
   2  20   3       39.41      157.72     92.87 o 
   3  20   3      846.67      898.38     82.05 o 
   4  20   3      261.28      344.76    127.29 o 
   5  20   3      710.73      999.96     96.52 o 
   6  20   3       44.22      -20.59    114.29 o 
   7  20   3      597.54      731.65     84.69 o 
   8  20   3      157.19      145.39     91.53 o 
   9  20   3      250.32      114.50    100.74 o 
  10  20   3      346.44      372.93     81.26 o 
  11  20   3      734.66      515.63    101.12 o 
  12  20   3      147.58      251.15     78.56 o 
   0  21   3    10030.42    10890.24    705.92 o 
   1  21   3      778.80     1088.19     76.38 o 
   2  21   3     7379.86     7513.60    110.17 o 
   3  21   3      948.26     1067.47    103.99 o 
   4  21   3     2140.64     2085.76    106.39 o 
   5  21   3      211.64      158.65     84.14 o 
   6  21   3      312.03      281.15     77.47 o 
   7  21   3      161.68      290.16     75.34 o 
   8  21   3      283.18      253.08     80.67 o 
   9  21   3       40.06        2.20    118.25 o 
  10  21   3       16.10       15.05     77.94 o 
   1  22   3       83.78       83.42     89.13 o 
   2  22   3      100.19      -81.86     81.86 o 
   3  22   3      320.60      240.17     89.04 o 
   4  22   3      289.30      236.41    106.80 o 
   5  22   3      534.12      479.21     99.00 o 
   6  22   3      156.96      176.91     88.04 o 
   7  22   3      784.33      515.09     76.59 o 
   8  22   3       17.94       57.84     94.73 o 
   0  23   3      292.68      148.32    114.44 o 
   1  23   3      317.57      108.51     87.07 o 
   2  23   3      371.17      533.82     87.55 o 
   3  23   3       34.70      182.33     85.75 o 
   4  23   3     1192.57     1015.81     89.64 o 
   5  23   3      107.17       80.44     95.09 o 
   0   0   4    74520.89    74165.90    879.76 o 
   2   0   4    18349.25    17304.35    426.00 o 
   4   0   4   137302.36   137681.58    775.34 o 
   6   0   4    72492.81    71585.16    525.43 o 
   8   0   4   155011.72   166274.31    687.38 o 
  10   0   4    99112.29    99286.15    486.85 o 
  12   0   4    17652.75    17680.63    267.20 o 
  14   0   4    40444.61    42955.01    337.20 o 
  16   0   4     5072.80     5568.70    201.69 o 
  18   0   4    15220.09    14282.48    238.94 o 
  20   0   4     4827.15     5119.09    230.62 o 
  22   0   4    11666.62    11330.51    781.32 o 
   1   1   4     5419.32     5265.00    174.56 o 
   2   1   4      687.76      685.32    156.89 o 
   3   1   4    16708.95    16881.00    278.22 o 
   4   1   4     1621.58     1529.82    153.23 o 
   5   1   4    10889.06    10837.91    203.19 o 
   6   1   4       11.43      105.79    124.62 o 
   7   1   4     2964.24     2993.83    116.08 o 
   8   1   4     4533.08     4819.36    135.44 o 
   9   1   4     2609.79     2880.48    134.05 o 
  10   1   4     2825.79     2938.20    106.30 o 
  11   1   4     2432.46     2772.44    110.47 o 
  12   1   4      377.77      341.64     96.93 o 
  13   1   4     1138.43     1171.93    112.24 o 
  14   1   4     6719.21     6360.16    131.33 o 
  15   1   4      267.77      326.44     91.29 o 
  16   1   4       45.19       85.85     88.70 o 
  17   1   4     1055.21     1179.56    108.19 o 
  18   1   4     1798.59     1692.16    129.74 o 
  19   1   4       39.04       51.18    103.99 o 
  20   1   4      743.98      706.86    105.47 o 
  21   1   4       65.96       13.17    134.42 o 
  22   1   4     2199.06     1936.20     96.11 o 
  23   1   4        1.42      -84.91     84.91 o 
   0   2   4    18929.47    18767.08    346.40 o 
   1   2   4      395.94      408.79    161.24 o 
   2   2   4    55821.67    56717.93   1383.19 o 
   3   2   4     1112.90     1174.16    161.57 o 
   4   2   4     4929.39     4597.37    128.58 o 
   5   2   4      134.10      204.05    112.80 o 
   6   2   4     1296.20     1060.20    103.68 o 
   7   2   4     1716.19     1914.06    107.66 o 
   8   2   4    15886.31    15085.23    376.25 o 
   9   2   4      818.32      704.64    112.05 o 
  10   2   4     9891.12     9046.37    138.67 o 
  11   2   4      221.76      124.15     81.93 o 
  12   2   4     1266.71     1235.15    115.81 o 
  13   2   4      971.84     1010.76    110.94 o 
  14   2   4    10079.40     9555.03    268.03 o 
  15   2   4       92.95      222.05     90.83 o 
  16   2   4      566.44      603.75     68.99 o 
  17   2   4      243.14      357.42     75.18 o 
  18   2   4     5240.31     5308.18    302.12 o 
  19   2   4      141.45       98.62    106.26 o 
  20   2   4     2727.18     2961.80    101.36 o 
  21   2   4      305.39      286.85    102.21 o 
  22   2   4     9046.11     9795.72    407.75 o 
  23   2   4       94.75      151.59    161.89 o 
   1   3   4    17471.84    17585.32    206.61 o 
   2   3   4     3063.77     2927.32    151.45 o 
   3   3   4    44073.81    42400.00    591.95 o 
   4   3   4     1311.23     1453.93    143.68 o 
   5   3   4     9218.85     8626.72    152.04 o 
   6   3   4     2109.29     2186.19    104.37 o 
   7   3   4     4306.79     4107.46    125.12 o 
   8   3   4     1276.12     2229.22    104.24 o 
   9   3   4     2980.17     3105.18    111.50 o 
  10   3   4      809.94     1092.39    106.99 o 
  11   3   4     1919.85     2030.08     97.13 o 
  12   3   4      104.33      140.79     85.64 o 
  13   3   4      282.58      170.99     83.89 o 
  14   3   4      789.21      846.42     78.09 o 
  15   3   4     1744.87     1765.66     81.12 o 
  16   3   4      289.32      180.01     90.30 o 
  17   3   4       90.60      100.77     74.66 o 
  18   3   4      698.86      776.86     98.30 o 
  19   3   4       33.83      -45.11     80.11 o 
  20   3   4      200.91      267.91    105.67 o 
  21   3   4      118.50      117.68    101.46 o 
  22   3   4     2484.42     2331.28    287.52 o 
  23   3   4      229.24      283.61    108.05 o 
   0   4   4   127108.76   129651.02    863.46 o 
   1   4   4     5061.07     5330.21    161.39 o 
   2   4   4     5129.13     4776.88    155.09 o 
   3   4   4     3653.01     3649.42    124.03 o 
   4   4   4   107426.83   107155.27   2156.92 o 
   5   4   4     5799.42     5811.81    132.37 o 
   6   4   4    30376.17    28952.15    411.61 o 
   7   4   4     4778.15     4973.62    128.76 o 
   8   4   4    49892.39    49976.50   1133.54 o 
   9   4   4      370.55      256.66     90.22 o 
  10   4   4    32997.00    32392.13    586.09 o 
  11   4   4      380.96      591.00     89.03 o 
  12   4   4      534.81      360.72     78.43 o 
  13   4   4      240.88      277.40     93.50 o 
  14   4   4    12682.16    12348.54    330.00 o 
  15   4   4      156.06      220.77     74.59 o 
  16   4   4      106.21       27.54     73.17 o 
  17   4   4      124.32      190.92     67.76 o 
  18   4   4     7703.68     8561.05    145.20 o 
  19   4   4      117.36       75.65     80.38 o 
  20   4   4     3239.36     3463.26    137.16 o 
  21   4   4     1215.60      987.07    104.90 o 
  22   4   4     7930.24     8045.63    318.40 o 
   1   5   4    11048.89    11418.63    171.40 o 
   2   5   4     1983.64     2013.33    123.42 o 
   3   5   4     6941.12     7013.89    138.92 o 
   4   5   4     1720.24     1813.55    113.26 o 
   5   5   4      488.40      443.55    103.49 o 
   6   5   4     1607.96     1612.69    117.87 o 
   7   5   4     2590.14     3035.78    108.46 o 
   8   5   4     3542.84     3743.86    177.65 o 
   9   5   4      868.80      809.31     96.54 o 
  10   5   4      649.45      756.48    103.85 o 
  11   5   4     1890.09     1900.14    111.79 o 
  12   5   4       41.47       49.36     71.82 o 
  13   5   4      304.27      263.67     84.50 o 
  14   5   4     4073.52     3616.92     94.26 o 
  15   5   4     1482.55     1468.49     80.12 o 
  16   5   4        7.86      -93.96     93.96 o 
  17   5   4     1268.23     1179.79     98.78 o 
  18   5   4     1032.62     1174.72     91.38 o 
  19   5   4      845.97      680.26     87.67 o 
  20   5   4      475.66      553.43     93.54 o 
  21   5   4      582.16      454.09     83.98 o 
  22   5   4     1829.29     1994.01     95.14 o 
   0   6   4    69340.49    69974.45   1579.44 o 
   1   6   4     2095.39     2122.84    117.73 o 
   2   6   4      663.22      617.76    108.35 o 
   3   6   4     6816.09     6940.02    131.81 o 
   4   6   4    27097.82    26502.42    327.28 o 
   5   6   4     3646.73     3609.98    113.74 o 
   6   6   4    22523.74    22819.20    390.31 o 
   7   6   4     7740.44     7696.39    135.39 o 
   8   6   4    22108.70    21462.34    277.69 o 
   9   6   4     4172.12     4358.74    104.79 o 
  10   6   4    20402.08    20567.09    311.66 o 
  11   6   4     3580.61     3751.48     97.25 o 
  12   6   4     6088.32     6044.46    106.63 o 
  13   6   4     3462.47     3435.03    105.40 o 
  14   6   4    12211.28    11817.15    188.13 o 
  15   6   4     1462.02     1603.74     69.56 o 
  16   6   4      506.10      568.55     84.00 o 
  17   6   4     2290.83     2531.17    110.18 o 
  18   6   4     8611.52     9036.40    242.60 o 
  19   6   4     1429.18     1372.14     97.78 o 
  20   6   4     3931.25     4139.21    168.26 o 
  21   6   4     3523.71     3718.37    216.00 o 
  22   6   4     6046.60     5228.92    281.59 o 
   1   7   4     2376.87     2371.53    111.43 o 
   2   7   4     5430.94     5479.70    104.95 o 
   3   7   4     3068.45     3113.04    113.05 o 
   4   7   4     4388.60     4189.71    123.56 o 
   5   7   4     2715.48     2916.74    100.42 o 
   6   7   4      961.67     1275.04    114.02 o 
   7   7   4    13672.38    14456.33    149.13 o 
   8   7   4     1502.53     1978.29     91.71 o 
   9   7   4      569.22      650.18     92.37 o 
  10   7   4     1566.04     1914.80     87.55 o 
  11   7   4      409.94      428.89     79.00 o 
  12   7   4      808.54      964.93     79.43 o 
  13   7   4       99.29      102.99     75.68 o 
  14   7   4     1874.66     2114.92     89.36 o 
  15   7   4      956.36      935.04     91.89 o 
  16   7   4     1144.53      931.41     76.36 o 
  17   7   4     1703.54     1786.06     94.56 o 
  18   7   4     2449.79     2850.78     95.23 o 
  19   7   4     2267.72     2350.64     87.51 o 
  20   7   4      558.62      551.01     84.85 o 
  21   7   4      239.89      215.78     88.70 o 
  22   7   4     1639.87     1335.31     92.27 o 
   0   8   4   125610.80   136261.72   2119.50 o 
   1   8   4    21085.94    20961.93    283.95 o 
   2   8   4    10381.66    10771.55    128.38 o 
   3   8   4    17511.24    17806.38    161.65 o 
   4   8   4    35202.52    36197.25    189.68 o 
   5   8   4    10069.29     9616.57    302.97 o 
   6   8   4    18644.58    18672.54    145.49 o 
   7   8   4    11519.45    11270.50    128.91 o 
   8   8   4    14312.12    14672.06    219.96 o 
   9   8   4     5271.75     5285.18    115.51 o 
  10   8   4    17061.38    17561.20    128.60 o 
  11   8   4     4196.73     4198.94     98.81 o 
  12   8   4     4878.62     5061.56    106.87 o 
  13   8   4     3601.75     3522.08     95.77 o 
  14   8   4    13093.08    12754.98    320.85 o 
  15   8   4      623.04      739.91     96.02 o 
  16   8   4        2.51      -45.25     65.54 o 
  17   8   4     1913.67     1995.93     81.75 o 
  18   8   4     9496.29    10123.22    220.72 o 
  19   8   4      931.35     1095.12     94.13 o 
  20   8   4     3431.50     3495.07     97.91 o 
  21   8   4     2453.21     2326.52     95.10 o 
   1   9   4     2974.14     3277.20     93.98 o 
   2   9   4     1030.71     1078.28     86.82 o 
   3   9   4     1800.92     2070.45     99.26 o 
   4   9   4       40.89      -98.07     98.07 o 
   5   9   4     1865.47     1892.46    100.53 o 
   6   9   4     1818.35     2056.78     90.80 o 
   7   9   4      135.55       94.02     84.07 o 
   8   9   4      627.58      695.89     91.11 o 
   9   9   4      572.65      460.37     98.72 o 
  10   9   4     1252.57     1317.49     92.11 o 
  11   9   4     1547.17     1563.51     98.92 o 
  12   9   4      739.34     1015.96     85.88 o 
  13   9   4      524.73      489.06     83.01 o 
  14   9   4     1141.74     1271.67    112.95 o 
  15   9   4     1051.17     1018.91     74.87 o 
  16   9   4      715.04      874.38    107.47 o 
  17   9   4      618.09      608.90     81.26 o 
  18   9   4     1408.94     1620.78    119.61 o 
  19   9   4      641.51      665.70    102.77 o 
  20   9   4      591.63      479.24     88.74 o 
  21   9   4      120.91      102.15     96.34 o 
   0  10   4    67262.30    71263.84    757.88 o 
   1  10   4    20754.80    22457.63    280.48 o 
   2  10   4     4852.26     4778.32     97.87 o 
   3  10   4    13913.97    14036.15    141.98 o 
   4  10   4    18666.04    18307.71    133.57 o 
   5  10   4    11325.29    12156.32    126.96 o 
   6  10   4    11560.28    12022.28    121.04 o 
   7  10   4    18575.79    19233.26    262.75 o 
   8  10   4    12187.90    12902.50    124.25 o 
   9  10   4     9822.70     9877.44    122.64 o 
  10  10   4    11573.47    11791.82    120.50 o 
  11  10   4    11320.97    11686.03    207.21 o 
  12  10   4     4527.29     4788.30    105.61 o 
  13  10   4     5450.17     5725.95    124.32 o 
  14  10   4     8291.79     7982.41    236.18 o 
  15  10   4     2169.51     2190.48     85.86 o 
  16  10   4       39.16       75.86    105.37 o 
  17  10   4     3395.86     4008.00    142.50 o 
  18  10   4     5285.19     5444.13    119.69 o 
  19  10   4     2205.60     2211.02    147.93 o 
  20  10   4     1139.61     1018.83     89.60 o 
  21  10   4     3583.22     2646.09    168.27 o 
   1  11   4     2137.50     2102.38     89.85 o 
   2  11   4      358.25      527.39     84.78 o 
   3  11   4      409.59      602.20     84.74 o 
   4  11   4     1715.82     1846.83     88.08 o 
   5  11   4      658.58      811.60     83.43 o 
   6  11   4      413.29      551.81     87.22 o 
   7  11   4      446.29      450.56     79.90 o 
   8  11   4      570.16      557.15     85.80 o 
   9  11   4       10.15      162.65     93.97 o 
  10  11   4      944.58     1178.20     87.63 o 
  11  11   4      570.78      586.68     78.48 o 
  12  11   4      222.01      554.36     71.74 o 
  13  11   4      666.30      585.41     79.08 o 
  14  11   4      419.22      585.78     90.62 o 
  15  11   4      847.48      773.90    130.91 o 
  16  11   4      243.96       -3.12    120.09 o 
  17  11   4      308.86      277.14     95.13 o 
  18  11   4      945.59     1147.71    170.69 o 
  19  11   4      196.24      190.47     74.79 o 
  20  11   4      479.09      513.86     79.43 o 
   0  12   4    13538.15    13271.36    156.73 o 
   1  12   4      884.00      759.57     90.33 o 
   2  12   4     1432.04     1450.81     79.27 o 
   3  12   4      421.94      431.93     87.90 o 
   4  12   4       15.12      115.61     72.13 o 
   5  12   4      588.68      468.08     86.95 o 
   6  12   4     4275.37     4513.60     98.38 o 
   7  12   4     8060.79     8307.35    198.91 o 
   8  12   4     2795.21     2939.58     87.14 o 
   9  12   4     5357.13     5554.55    101.38 o 
  10  12   4     3658.28     3672.46    136.22 o 
  11  12   4    10697.06    10722.45    118.82 o 
  12  12   4     5595.31     5655.92     90.89 o 
  13  12   4     2875.69     2956.37    144.14 o 
  14  12   4     4396.57     5218.91    141.37 o 
  15  12   4     1090.87     1399.30     84.28 o 
  16  12   4      375.54      258.30    119.63 o 
  17  12   4     2940.92     2910.09    172.17 o 
  18  12   4     3349.23     3026.41    165.31 o 
  19  12   4     1009.09      949.43    144.45 o 
   1  13   4      671.50      771.68     96.98 o 
   2  13   4      909.18      944.52     70.19 o 
   3  13   4      147.89      122.86     84.43 o 
   4  13   4      837.47      880.36     80.07 o 
   5  13   4       20.79      -33.98     83.68 o 
   6  13   4       48.37      280.26     77.80 o 
   7  13   4      169.27      133.27     76.60 o 
   8  13   4      303.17      476.84     76.59 o 
   9  13   4      287.36      391.12     82.66 o 
  10  13   4      789.11      694.77     84.55 o 
  11  13   4      286.25      338.24     83.80 o 
  12  13   4      420.35      395.48     68.69 o 
  13  13   4      178.12      207.53    108.22 o 
  14  13   4       94.22      283.98     97.14 o 
  15  13   4      340.69      263.17     94.58 o 
  16  13   4      443.38      621.07    104.15 o 
  17  13   4      358.51      305.31    100.35 o 
  18  13   4      599.35      634.15     89.61 o 
  19  13   4      593.31      511.74     87.35 o 
   0  14   4    13964.66    14327.18    382.10 o 
   1  14   4    21514.23    21685.61    318.74 o 
   2  14   4     2442.85     2538.63     79.67 o 
   3  14   4    12038.58    11559.82    278.78 o 
   4  14   4     4160.53     4264.38    105.33 o 
   5  14   4     8098.10     8168.90    241.60 o 
   6  14   4     3545.22     3602.24     88.65 o 
   7  14   4    19730.37    19561.24    442.12 o 
   8  14   4     3635.38     3768.82    105.79 o 
   9  14   4    10705.48    10950.26    119.78 o 
  10  14   4     2910.84     3065.91     91.18 o 
  11  14   4     9345.42     9339.86    376.70 o 
  12  14   4      552.55      824.43    112.85 o 
  13  14   4     5692.95     5987.92    139.56 o 
  14  14   4     3376.87     3543.90    185.42 o 
  15  14   4     2133.50     2252.51    110.40 o 
  16  14   4      211.64      241.07     99.11 o 
  17  14   4     3472.80     3222.52    118.68 o 
  18  14   4     1078.69      825.87    114.01 o 
   1  15   4      893.35      977.19     79.32 o 
   2  15   4      700.62      691.38     72.34 o 
   3  15   4      420.88      575.10     77.28 o 
   4  15   4     2000.49     2085.53     89.48 o 
   5  15   4      192.51      310.44     74.93 o 
   6  15   4      393.07      462.81     82.87 o 
   7  15   4      434.20      465.65     81.50 o 
   8  15   4      761.68      821.72     77.90 o 
   9  15   4      455.34      480.41     92.82 o 
  10  15   4      993.43      935.71     90.62 o 
  11  15   4      620.02      595.45     84.77 o 
  12  15   4      509.78      392.99    108.39 o 
  13  15   4       98.41       -9.28     86.23 o 
  14  15   4       88.42       60.56     79.23 o 
  15  15   4      224.85      189.70     83.96 o 
  16  15   4      112.10      111.81     74.58 o 
  17  15   4       27.58      -81.13     87.30 o 
   0  16   4     2422.62     2583.06    104.76 o 
   1  16   4      673.76      681.99     83.06 o 
   2  16   4     1161.65      985.87     84.71 o 
   3  16   4      122.98       66.32     74.17 o 
   4  16   4        2.16       59.68     73.44 o 
   5  16   4      230.71      236.64     81.34 o 
   6  16   4      425.46      516.04     85.27 o 
   7  16   4      957.39     1207.27     83.67 o 
   8  16   4       12.60       64.48     77.54 o 
   9  16   4      484.43      778.39     95.03 o 
  10  16   4        6.99       46.61     80.68 o 
  11  16   4      920.73      969.92     99.16 o 
  12  16   4       79.67       94.25     86.36 o 
  13  16   4        6.73     -115.53    115.53 o 
  14  16   4      687.81      763.77     87.79 o 
  15  16   4       47.78      -90.30     90.30 o 
  16  16   4      239.58      283.32     81.61 o 
   1  17   4      775.17     1076.21    162.67 o 
   2  17   4      134.85      227.47     82.96 o 
   3  17   4       52.54       90.52     83.81 o 
   4  17   4      269.14      324.67     67.96 o 
   5  17   4      747.23      811.21    100.49 o 
   6  17   4     1172.48     1158.59     71.12 o 
   7  17   4      737.86      827.80    115.29 o 
   8  17   4     1464.05     1537.33     86.25 o 
   9  17   4      711.34      776.48     95.74 o 
  10  17   4        8.04      253.43     95.34 o 
  11  17   4      538.75      760.88     96.51 o 
  12  17   4      273.97      348.07     94.56 o 
  13  17   4      581.45      424.52     78.71 o 
  14  17   4      500.97      674.42     73.12 o 
  15  17   4      120.64       51.60     69.50 o 
   0  18   4     1799.34     1808.64    133.08 o 
   1  18   4    12072.39    11430.34    230.04 o 
   2  18   4      126.26      345.37     67.96 o 
   3  18   4     8879.21     8233.00    219.69 o 
   4  18   4      846.53     1166.76     97.27 o 
   5  18   4     7584.81     8303.80    164.88 o 
   6  18   4      524.75      752.35     90.53 o 
   7  18   4    17957.67    19359.24    324.86 o 
   8  18   4      610.69     1002.09     97.82 o 
   9  18   4     9688.50    10263.71    115.05 o 
  10  18   4      448.54      390.28     95.07 o 
  11  18   4    10156.71    10731.60    283.12 o 
  12  18   4      363.66      508.03     91.88 o 
  13  18   4     4248.56     3929.85    104.06 o 
  14  18   4     1192.64     1081.27    170.30 o 
   1  19   4       51.68       21.39     95.76 o 
   2  19   4      258.63      343.05     95.90 o 
   3  19   4       61.34       78.83     80.47 o 
   4  19   4      111.92      158.20     95.01 o 
   5  19   4      132.15      129.31    112.37 o 
   6  19   4     1113.74     1134.74     98.02 o 
   7  19   4      303.46      300.88     96.84 o 
   8  19   4     1302.89     1278.29    127.10 o 
   9  19   4      805.12      817.36    100.44 o 
  10  19   4      138.52      125.20     82.39 o 
  11  19   4     1371.43     1129.49    100.65 o 
  12  19   4      382.24      237.23     81.87 o 
  13  19   4      400.70      206.25     98.21 o 
   0  20   4       69.06      330.48    147.87 o 
   1  20   4     5093.85     5415.56    174.98 o 
   2  20   4      239.41      286.61     81.46 o 
   3  20   4     3437.81     3456.90    150.33 o 
   4  20   4      195.76      487.11    105.15 o 
   5  20   4     3699.21     3990.88    108.14 o 
   6  20   4      150.90      230.87     78.69 o 
   7  20   4     7632.40     7516.62    344.92 o 
   8  20   4      159.50      217.00     83.95 o 
   9  20   4     3126.83     2968.38    118.85 o 
  10  20   4       13.09       78.49     90.24 o 
  11  20   4     3616.51     3325.82    100.61 o 
  12  20   4      195.76      100.43    135.18 o 
   1  21   4      286.42      255.33     77.59 o 
   2  21   4       18.70      -21.86     91.53 o 
   3  21   4       11.60       63.41    118.44 o 
   4  21   4      363.48      345.16     78.34 o 
   5  21   4      210.73      384.20     92.31 o 
   6  21   4       86.15      404.91    145.13 o 
   7  21   4      119.36       -8.72     75.71 o 
   8  21   4       65.78      130.35     75.58 o 
   9  21   4      291.21      144.28     79.57 o 
  10  21   4       64.06      423.46     87.00 o 
   0  22   4      493.97     1010.39    121.37 o 
   1  22   4    14168.92    14159.25    462.64 o 
   2  22   4      670.36     1080.68     89.09 o 
   3  22   4    12839.25    13453.11    416.37 o 
   4  22   4      181.76      379.69    100.79 o 
   5  22   4     8824.71     9108.19    196.73 o 
   6  22   4      364.04      519.55     90.21 o 
   7  22   4     9980.78     9170.12    234.91 o 
   1  23   4       58.13      -86.50     86.50 o 
   2  23   4       36.15      121.46     85.76 o 
   3  23   4       71.38     -123.28    123.28 o 
   4  23   4      416.16      381.29    110.16 o 
   1   0   5     3083.47     3425.82    203.08 o 
   3   0   5     1958.42     2048.00    266.37 o 
   5   0   5     2485.22     2427.77    244.59 o 
   7   0   5      253.19      661.11    221.48 o 
   9   0   5     1192.07     1093.75    158.29 o 
  11   0   5      430.59      731.28    196.87 o 
  13   0   5      286.78      302.29    133.19 o 
  15   0   5      116.90       18.29    180.74 o 
  17   0   5     1608.06     1689.85    181.41 o 
  19   0   5      930.48     1161.43    210.17 o 
  21   0   5     1927.74     2010.92    209.84 o 
   0   1   5    14387.85    14521.58    415.43 o 
   1   1   5      398.58      429.81    115.05 o 
   2   1   5     4050.06     3784.31    141.09 o 
   3   1   5    19285.76    19124.53    269.25 o 
   4   1   5     1181.18     1118.77    139.40 o 
   5   1   5    17016.19    17421.33    374.02 o 
   6   1   5     1608.46     1807.59    148.31 o 
   7   1   5    57362.40    61316.82    836.37 o 
   8   1   5     2846.81     2586.79    139.31 o 
   9   1   5      963.30      820.44    112.83 o 
  10   1   5      614.30      603.01    103.63 o 
  11   1   5    11654.06    12130.50    204.55 o 
  12   1   5      179.52      108.85    108.42 o 
  13   1   5      367.30      287.44     93.59 o 
  14   1   5     1624.76     1472.11    134.56 o 
  15   1   5      529.98      408.89    129.21 o 
  16   1   5      111.93      156.95    101.54 o 
  17   1   5     5026.03     5313.34    202.94 o 
  18   1   5      469.61      499.00    153.19 o 
  19   1   5      201.54       61.84    104.70 o 
  20   1   5      179.08      152.16     95.46 o 
  21   1   5     2834.40     2732.22    138.93 o 
  22   1   5      410.86      522.21     87.85 o 
   1   2   5     1324.80     1409.91    145.87 o 
   2   2   5       67.23       49.51    100.59 o 
   3   2   5     1488.46     1890.69    134.47 o 
   4   2   5     5327.02     5500.75    124.25 o 
   5   2   5      537.61      491.39    124.45 o 
   6   2   5     1577.75     1575.77    110.08 o 
   7   2   5     2597.45     2739.26    118.25 o 
   8   2   5     1060.27     1264.13    201.55 o 
   9   2   5     4174.29     4031.97     93.86 o 
  10   2   5      807.78      658.09     83.93 o 
  11   2   5      169.40      272.98     73.61 o 
  12   2   5      216.33      311.48     77.21 o 
  13   2   5      433.53      493.21     77.14 o 
  14   2   5      630.12      668.95     84.30 o 
  15   2   5      644.00      503.16     76.33 o 
  16   2   5     1613.62     1532.28     94.48 o 
  17   2   5       21.10      103.98    111.59 o 
  18   2   5       48.73      -90.64    123.88 o 
  19   2   5      735.85      732.08    122.79 o 
  20   2   5       45.10      234.15    101.14 o 
  21   2   5       60.85       12.75    115.35 o 
  22   2   5       21.90      -44.99    114.73 o 
   0   3   5      404.75      432.57    186.44 o 
   1   3   5    19907.38    20082.86    324.96 o 
   2   3   5     7711.17     7562.17    163.72 o 
   3   3   5      137.68      208.12    117.08 o 
   4   3   5      946.49      846.40    127.47 o 
   5   3   5     1393.11     1395.47    116.66 o 
   6   3   5     1182.40     1188.35    100.93 o 
   7   3   5    22903.58    23984.34    501.23 o 
   8   3   5     1127.41     1424.85    104.97 o 
   9   3   5     5488.35     5352.71    137.57 o 
  10   3   5       59.71      175.25     91.54 o 
  11   3   5     3077.74     3376.48     97.87 o 
  12   3   5      347.82      387.21     85.68 o 
  13   3   5     1845.69     1818.20     82.62 o 
  14   3   5      219.67      302.30     75.39 o 
  15   3   5       24.71      -19.02     69.14 o 
  16   3   5       49.58       32.90     82.59 o 
  17   3   5     1238.24     1200.56     76.59 o 
  18   3   5      115.53      256.61     96.69 o 
  19   3   5       42.75      -29.08     93.95 o 
  20   3   5      189.53       -9.30    123.30 o 
  21   3   5      821.20      871.89     92.49 o 
  22   3   5      330.76      146.21    102.73 o 
   1   4   5     2020.34     1959.98    124.03 o 
   2   4   5     4525.24     4635.46    135.40 o 
   3   4   5      463.79      507.40    110.74 o 
   4   4   5       53.47       19.92     94.74 o 
   5   4   5       14.84      242.98     94.06 o 
   6   4   5     9239.68     9033.50    190.40 o 
   7   4   5      851.98      719.43     95.29 o 
   8   4   5     5573.68     5804.97    139.25 o 
   9   4   5      358.02      441.88     78.29 o 
  10   4   5     7246.67     7533.29    176.64 o 
  11   4   5      366.39      423.05     79.80 o 
  12   4   5      312.87      393.65     85.54 o 
  13   4   5      368.09      377.68     84.50 o 
  14   4   5       98.41      157.31     76.22 o 
  15   4   5      163.88      295.08     86.33 o 
  16   4   5     1228.93     1126.77     78.88 o 
  17   4   5      304.96      283.77     67.08 o 
  18   4   5     1295.04     1323.23    110.03 o 
  19   4   5      958.37      879.50     87.70 o 
  20   4   5      758.75      572.81    117.74 o 
  21   4   5      103.78      162.99     99.48 o 
  22   4   5      418.59      414.58     98.02 o 
   0   5   5     6294.87     6723.74    204.50 o 
   1   5   5    13692.95    14802.03    196.56 o 
   2   5   5      585.83      652.05    118.62 o 
   3   5   5      870.09      805.77    121.17 o 
   4   5   5     4208.33     3935.13    117.84 o 
   5   5   5       66.43       16.95     97.32 o 
   6   5   5     1534.80     1639.85    106.46 o 
   7   5   5     5122.16     4916.55    120.79 o 
   8   5   5      135.29      184.26     85.94 o 
   9   5   5     9049.37    10060.38    143.94 o 
  10   5   5      262.48      411.23     89.72 o 
  11   5   5      936.48      811.99     87.82 o 
  12   5   5      332.19      304.63     83.61 o 
  13   5   5     4035.38     4079.85    104.37 o 
  14   5   5        5.89       28.30     75.51 o 
  15   5   5     2474.06     2404.55     87.12 o 
  16   5   5      156.91      206.97     80.97 o 
  17   5   5     1360.75     1315.15     88.88 o 
  18   5   5       52.35      119.63    106.75 o 
  19   5   5      432.88      245.35     88.35 o 
  20   5   5      307.15      293.40     84.71 o 
  21   5   5      481.97      631.30    119.91 o 
  22   5   5      259.27      265.94     79.40 o 
   1   6   5     3525.49     3694.08    118.15 o 
   2   6   5     3080.49     2957.21    113.55 o 
   3   6   5      197.51      221.90     99.67 o 
   4   6   5     8820.52     9111.90    145.41 o 
   5   6   5      775.00      788.05     99.47 o 
   6   6   5      468.08      790.91    124.85 o 
   7   6   5      430.12      396.62    107.19 o 
   8   6   5     2540.72     2652.27    111.08 o 
   9   6   5     1005.01     1111.38     94.15 o 
  10   6   5      479.98      450.74     80.73 o 
  11   6   5      687.36      688.07     79.77 o 
  12   6   5      207.10      172.13     76.94 o 
  13   6   5      594.24      758.22     77.64 o 
  14   6   5      598.86      645.14     76.68 o 
  15   6   5      699.43      758.09     83.56 o 
  16   6   5     2762.69     2585.04     87.16 o 
  17   6   5      486.43      517.34    109.87 o 
  18   6   5      162.49      132.88    106.29 o 
  19   6   5     1517.95     1744.08    105.86 o 
  20   6   5      528.97      523.35    108.38 o 
  21   6   5      166.83      201.24     80.84 o 
  22   6   5       83.65      222.09    109.98 o 
   0   7   5     9726.93    10545.78    171.12 o 
   1   7   5    42268.14    47166.82    370.24 o 
   2   7   5    20134.12    21785.29    310.51 o 
   3   7   5    14794.79    15594.81    146.15 o 
   4   7   5     1214.30     1184.20     87.83 o 
   5   7   5     5940.96     6041.03    144.79 o 
   6   7   5      258.36      206.00    107.17 o 
   7   7   5      201.56      195.81     82.68 o 
   8   7   5     2953.34     3098.45     95.48 o 
   9   7   5    15697.97    15992.37    210.36 o 
  10   7   5      250.44      332.82     85.96 o 
  11   7   5      363.39      498.42     84.95 o 
  12   7   5     3435.75     3600.04     95.12 o 
  13   7   5     6210.36     6151.59    101.68 o 
  14   7   5     1194.78     1222.97     95.95 o 
  15   7   5     7113.27     6859.82    115.77 o 
  16   7   5     1441.93     1218.53     84.32 o 
  17   7   5      132.55      371.17     96.07 o 
  18   7   5      846.68      927.69     96.43 o 
  19   7   5      732.01      891.94     99.32 o 
  20   7   5      111.29      201.06    100.76 o 
  21   7   5      669.98      691.57     88.32 o 
   1   8   5      379.70      369.56     90.26 o 
   2   8   5      863.89      854.66    105.50 o 
   3   8   5     3267.58     3754.93    123.44 o 
   4   8   5     2876.45     3204.77    118.95 o 
   5   8   5     1465.78     1558.28     91.96 o 
   6   8   5     2494.49     2512.23     93.10 o 
   7   8   5      456.58      586.31    103.91 o 
   8   8   5      890.87      873.72     90.86 o 
   9   8   5     3971.03     4162.86    108.72 o 
  10   8   5     1129.80     1233.73     80.58 o 
  11   8   5      443.10      601.31     85.51 o 
  12   8   5      223.28      243.85     82.36 o 
  13   8   5     3129.14     2885.51     90.36 o 
  14   8   5     1602.43     1431.58     78.80 o 
  15   8   5     1345.08     1234.89     76.07 o 
  16   8   5      176.62      181.66     89.33 o 
  17   8   5      158.22      375.28     95.36 o 
  18   8   5      327.62      457.66    106.10 o 
  19   8   5     1329.56     1130.02     95.08 o 
  20   8   5      306.63       44.89     99.32 o 
  21   8   5       93.39      308.27    119.66 o 
   0   9   5     5863.32     5604.39    177.23 o 
   1   9   5      260.26      244.68     88.90 o 
   2   9   5      662.16      862.83     98.40 o 
   3   9   5     5819.87     5791.62    109.21 o 
   4   9   5     4189.07     4289.62    106.77 o 
   5   9   5     4654.68     5308.16    113.38 o 
   6   9   5     8177.54     8164.20    130.05 o 
   7   9   5    13399.20    13794.08    258.05 o 
   8   9   5     1174.25     1356.07     91.76 o 
   9   9   5      227.88      256.26     84.97 o 
  10   9   5     1759.50     1801.55     90.08 o 
  11   9   5     6512.29     6410.31    145.47 o 
  12   9   5     1309.33     1384.12     86.25 o 
  13   9   5      421.61      542.82     84.69 o 
  14   9   5       43.26      115.54     80.80 o 
  15   9   5      256.14      283.12     86.82 o 
  16   9   5      116.35       75.55     98.76 o 
  17   9   5      935.94     1044.08    105.75 o 
  18   9   5      127.88      -13.70    102.44 o 
  19   9   5      693.19      411.46     84.09 o 
  20   9   5      547.23      391.71     79.84 o 
  21   9   5      397.63      374.36     97.54 o 
   1  10   5     1520.54     1675.59    106.62 o 
   2  10   5     1084.71     1181.93     94.48 o 
   3  10   5     1423.23     1461.74     97.80 o 
   4  10   5     4336.11     4530.61    106.18 o 
   5  10   5     1250.44     1319.06     93.09 o 
   6  10   5      307.57      381.38     98.25 o 
   7  10   5       84.21      143.17     73.54 o 
   8  10   5      273.45      258.97     85.34 o 
   9  10   5       72.79      180.51     84.12 o 
  10  10   5      478.91      640.96     85.76 o 
  11  10   5      187.16      206.06     82.52 o 
  12  10   5      143.25       97.24     81.52 o 
  13  10   5     1044.30     1033.00     85.40 o 
  14  10   5      563.45      432.54     93.69 o 
  15  10   5       62.93      424.23    107.75 o 
  16  10   5      965.46     1086.67     95.23 o 
  17  10   5      246.72      402.66    113.95 o 
  18  10   5       51.38      187.04     82.23 o 
  19  10   5      596.18      460.79     81.78 o 
  20  10   5      285.26      183.46     86.58 o 
   0  11   5     8090.55     9006.47    174.98 o 
   1  11   5     5470.74     5598.82    115.12 o 
   2  11   5     3533.39     3864.87     94.56 o 
   3  11   5     1811.55     2092.35    103.39 o 
   4  11   5     1327.03     1271.18     90.97 o 
   5  11   5      487.58      505.12     87.24 o 
   6  11   5      358.69      412.10     85.92 o 
   7  11   5      999.03      961.92     87.68 o 
   8  11   5      714.34      752.33     87.22 o 
   9  11   5     6031.56     5919.40    111.79 o 
  10  11   5      484.86      549.69     84.26 o 
  11  11   5      122.10      143.62     76.05 o 
  12  11   5     2421.36     2528.53    144.24 o 
  13  11   5     1634.84     1627.15     78.85 o 
  14  11   5     1933.66     2074.19     96.36 o 
  15  11   5     3492.98     3535.28    118.07 o 
  16  11   5       36.73       20.04    103.52 o 
  17  11   5      502.17      653.28     83.35 o 
  18  11   5      425.94      414.64     99.84 o 
  19  11   5      157.75      228.53     96.66 o 
  20  11   5      438.51      655.63    175.84 o 
   1  12   5      286.24      372.12     87.21 o 
   2  12   5      156.39      262.43     86.05 o 
   3  12   5      131.31      203.05     77.86 o 
   4  12   5      114.35      243.75     84.80 o 
   5  12   5      444.04      458.86     85.01 o 
   6  12   5      262.59      124.82     94.54 o 
   7  12   5      548.26      853.56     96.00 o 
   8  12   5      175.80      164.68     83.73 o 
   9  12   5      458.55      553.72     72.49 o 
  10  12   5      346.33      349.01     75.27 o 
  11  12   5      554.67      798.64     93.43 o 
  12  12   5      225.77      279.58     74.37 o 
  13  12   5      698.03      625.18     68.04 o 
  14  12   5      716.77      895.61     88.33 o 
  15  12   5      702.29      664.87     87.55 o 
  16  12   5      158.32      104.50    103.35 o 
  17  12   5      390.14      349.33     77.34 o 
  18  12   5      252.22      294.89     88.10 o 
  19  12   5      611.37      450.68     96.14 o 
   0  13   5     1748.53     1886.09    104.53 o 
   1  13   5      175.25      139.87     85.29 o 
   2  13   5      625.12      459.49     95.95 o 
   3  13   5     1806.12     1816.77     83.70 o 
   4  13   5     2830.70     2812.79     86.56 o 
   5  13   5     1291.78     1559.09     96.85 o 
   6  13   5     5238.78     5586.47    132.79 o 
   7  13   5     4940.66     5036.82    137.16 o 
   8  13   5     2728.52     2846.08     91.36 o 
   9  13   5      510.08      556.64     83.08 o 
  10  13   5     2727.44     2701.69    131.57 o 
  11  13   5     2351.78     2466.70     96.94 o 
  12  13   5      279.78      312.97     80.37 o 
  13  13   5      915.28      888.33    102.53 o 
  14  13   5       95.56       46.30     85.65 o 
  15  13   5      117.84      216.83     75.45 o 
  16  13   5      724.25      705.15    117.83 o 
  17  13   5      989.72      925.63    115.92 o 
  18  13   5     1574.86     1471.48    120.09 o 
   1  14   5      251.42      206.68     84.23 o 
   2  14   5      234.64      218.05     94.12 o 
   3  14   5      503.20      476.53     84.60 o 
   4  14   5      157.14       75.95     76.35 o 
   5  14   5      245.79      373.93     92.87 o 
   6  14   5      146.74      183.12     84.00 o 
   7  14   5     1132.12     1107.91     78.41 o 
   8  14   5      812.24      785.02     84.47 o 
   9  14   5      478.85      456.85     83.66 o 
  10  14   5      151.20      116.71     79.53 o 
  11  14   5     1639.04     1801.72     92.62 o 
  12  14   5      581.29      859.03     97.56 o 
  13  14   5      487.14      551.25    107.30 o 
  14  14   5       14.96       66.01     95.50 o 
  15  14   5      144.51      124.50    101.80 o 
  16  14   5       15.10       37.76     80.97 o 
  17  14   5      874.16      747.82     99.39 o 
  18  14   5      260.44      213.41     94.76 o 
   0  15   5     1836.21     1921.98    138.57 o 
   1  15   5      114.24      192.70     65.12 o 
   2  15   5       28.25      111.93    105.02 o 
   3  15   5        3.11       49.42    101.00 o 
   4  15   5     1316.62     1360.90     81.43 o 
   5  15   5      613.61      684.89     76.24 o 
   6  15   5     4876.60     4569.80    119.93 o 
   7  15   5     2822.12     2891.51     86.15 o 
   8  15   5     5297.97     5481.16     99.53 o 
   9  15   5      327.48      305.65     73.54 o 
  10  15   5     4947.67     5282.85    112.58 o 
  11  15   5     1866.63     2099.60     93.55 o 
  12  15   5      746.93      867.38    182.18 o 
  13  15   5      124.19      262.96    115.01 o 
  14  15   5      447.38      308.50     92.81 o 
  15  15   5      193.56      221.86     82.23 o 
  16  15   5     1308.77     1144.07     94.94 o 
  17  15   5      200.25      252.57     90.00 o 
   1  16   5      922.78      953.69     83.20 o 
   2  16   5      712.38      796.21     83.64 o 
   3  16   5     1431.13     1342.40    127.53 o 
   4  16   5      238.57      367.05     84.11 o 
   5  16   5     1141.40     1051.63     78.40 o 
   6  16   5     1658.66     1574.03     73.57 o 
   7  16   5     1794.34     1776.34     84.92 o 
   8  16   5      131.72      183.41    133.65 o 
   9  16   5      513.88      517.71     97.60 o 
  10  16   5      445.29      650.88     88.74 o 
  11  16   5       58.11      212.74    104.66 o 
  12  16   5      243.53      354.67     80.59 o 
  13  16   5      312.29      299.70     92.38 o 
  14  16   5      932.98      843.05     88.02 o 
  15  16   5      176.39      232.04    105.55 o 
  16  16   5     1200.30     1240.03     83.31 o 
   0  17   5     3174.93     3198.65    138.38 o 
   1  17   5     1170.76     1058.57     84.44 o 
   2  17   5     3210.91     3429.96    134.71 o 
   3  17   5      224.54      348.71     84.79 o 
   4  17   5     1232.96     1393.35     83.54 o 
   5  17   5      184.68      224.03     90.54 o 
   6  17   5      277.89      284.70     84.06 o 
   7  17   5      209.41      250.85     97.13 o 
   8  17   5      483.52      466.67     82.08 o 
   9  17   5      410.42      480.69     96.02 o 
  10  17   5      630.46      594.34    114.98 o 
  11  17   5        4.27      -25.95     84.46 o 
  12  17   5     2283.88     2295.11    184.46 o 
  13  17   5      141.41      212.00     89.60 o 
  14  17   5     1722.72     1557.90    114.38 o 
  15  17   5      231.78       45.11    121.05 o 
   1  18   5      158.19      337.47     99.62 o 
   2  18   5      120.75      275.94    105.21 o 
   3  18   5      785.80      737.27    109.54 o 
   4  18   5      868.29     1047.25     90.20 o 
   5  18   5      352.74      391.86    134.12 o 
   6  18   5      574.40      801.55     96.47 o 
   7  18   5      551.28      558.16     96.95 o 
   8  18   5      231.23      141.26     87.17 o 
   9  18   5       73.26      -39.13    104.19 o 
  10  18   5      129.45       64.42     95.90 o 
  11  18   5        1.61      167.35     90.16 o 
  12  18   5       29.07      -69.61     88.83 o 
  13  18   5      171.99       75.80     99.91 o 
  14  18   5      501.67      593.60     89.96 o 
   0  19   5      286.72      285.05    123.87 o 
   1  19   5       17.87      242.79     86.43 o 
   2  19   5      369.79      693.30    113.78 o 
   3  19   5      142.36      169.13     79.30 o 
   4  19   5      984.36     1042.98    108.18 o 
   5  19   5      339.84      214.73    107.03 o 
   6  19   5     1152.78     1111.85     91.00 o 
   7  19   5      266.44      194.80    103.68 o 
   8  19   5      172.31      349.87     92.45 o 
   9  19   5      399.33      421.83    184.73 o 
  10  19   5       40.68       39.80     81.31 o 
  11  19   5      321.02      340.61     89.81 o 
  12  19   5     1654.93     1590.93    113.73 o 
   1  20   5      161.74      298.31     85.86 o 
   2  20   5      131.37        3.84     97.96 o 
   3  20   5      408.34      414.54     93.07 o 
   4  20   5       17.91       97.30     91.84 o 
   5  20   5      167.36      162.41     92.65 o 
   6  20   5      296.94      283.65     85.12 o 
   7  20   5      141.75       76.39     90.45 o 
   8  20   5       10.12       -7.92     99.91 o 
   9  20   5       49.96       41.43     81.70 o 
  10  20   5      107.32       32.11    117.15 o 
  11  20   5       91.14      177.79     95.60 o 
   0  21   5     3544.96     3668.33    154.73 o 
   1  21   5      184.67      291.77     82.68 o 
   2  21   5     1740.32     1817.27    169.13 o 
   3  21   5       24.87      175.14    117.33 o 
   4  21   5      683.61      717.14     78.45 o 
   5  21   5       30.02      203.58     75.34 o 
   6  21   5      623.17      562.23    112.03 o 
   7  21   5        9.22      -16.14     88.90 o 
   8  21   5      576.28      547.27     99.26 o 
   9  21   5      195.68      253.04    136.96 o 
   1  22   5       43.39       78.53     97.99 o 
   2  22   5       21.70       57.51     80.79 o 
   3  22   5      416.34      246.93    138.31 o 
   4  22   5       48.01      -83.27     87.46 o 
   5  22   5      145.49      137.55     97.53 o 
   6  22   5      197.88      -13.15     80.00 o 
   0   0   6   138258.80   129339.27    986.17 o 
   2   0   6    10674.75     9891.05    236.64 o 
   4   0   6    51748.80    49425.92    464.40 o 
   6   0   6    68277.63    70734.32    484.86 o 
   8   0   6     4510.56     3872.37    226.80 o 
  10   0   6    25528.27    25253.77    301.95 o 
  12   0   6    21143.19    21003.96    241.60 o 
  14   0   6    17446.04    17093.35    253.07 o 
  16   0   6     1640.83     1453.57    140.00 o 
  18   0   6     5767.65     6067.36    182.40 o 
  20   0   6     7025.18     7865.95    183.90 o 
  22   0   6     5526.88     5329.28    155.64 o 
   1   1   6     1500.98     1488.70    112.98 o 
   2   1   6     2534.74     2467.03    112.43 o 
   3   1   6     4640.37     4877.64    141.84 o 
   4   1   6     2887.95     2889.67    145.90 o 
   5   1   6      643.24      768.95    156.16 o 
   6   1   6     1821.61     1842.13    160.63 o 
   7   1   6     7202.54     7879.27    187.76 o 
   8   1   6      515.28      534.21    122.77 o 
   9   1   6      490.33      663.46    122.40 o 
  10   1   6     2126.80     2149.01    111.32 o 
  11   1   6      682.50      807.40    113.04 o 
  12   1   6     1063.21     1245.24     99.87 o 
  13   1   6       40.42      108.20    106.11 o 
  14   1   6     3130.10     3003.60    105.62 o 
  15   1   6      473.28      427.30    167.77 o 
  16   1   6       52.33       70.38    101.81 o 
  17   1   6      254.35      376.83    134.77 o 
  18   1   6      967.72      943.33     89.49 o 
  19   1   6      105.93      163.50    105.14 o 
  20   1   6     1028.47      884.94    119.54 o 
  21   1   6      140.84      100.13    106.40 o 
  22   1   6      943.29      989.14     89.45 o 
   0   2   6    10505.65    10240.71    495.83 o 
   1   2   6      598.69      728.66    113.04 o 
   2   2   6     9842.95    11286.78    243.88 o 
   3   2   6       96.82      608.71    116.70 o 
   4   2   6     9611.74     9166.64    154.07 o 
   5   2   6     1617.56     1933.89    101.96 o 
   6   2   6    10770.38    11094.68    199.41 o 
   7   2   6     2123.64     1990.60    102.61 o 
   8   2   6     5274.23     5018.70    123.91 o 
   9   2   6     2883.52     2814.89    103.91 o 
  10   2   6     4920.03     4591.73    112.22 o 
  11   2   6     1655.92     1494.37     94.10 o 
  12   2   6     6392.35     6218.67    107.65 o 
  13   2   6      674.43      772.42     79.95 o 
  14   2   6    10368.73    10538.73    351.47 o 
  15   2   6       87.71      145.87     80.19 o 
  16   2   6       40.57      192.64     79.43 o 
  17   2   6       95.04       40.60     80.56 o 
  18   2   6     1204.62     1432.87    108.37 o 
  19   2   6       80.21      306.83    121.72 o 
  20   2   6     3571.19     3459.64    104.11 o 
  21   2   6       53.42       33.25     89.11 o 
  22   2   6     2466.76     2505.34    167.72 o 
   1   3   6     3101.28     3356.38    138.04 o 
   2   3   6     9857.87     9403.49    182.97 o 
   3   3   6     2222.90     2115.02    120.07 o 
   4   3   6    18277.91    18118.29    238.75 o 
   5   3   6     1967.16     1995.28    104.21 o 
   6   3   6     5742.77     5703.81    167.85 o 
   7   3   6      633.94      854.81    114.18 o 
   8   3   6      761.42      751.68     92.78 o 
   9   3   6     1705.03     2005.58    102.35 o 
  10   3   6      427.00      817.42     82.11 o 
  11   3   6      106.96      101.12     72.13 o 
  12   3   6      551.27      582.88     85.95 o 
  13   3   6       73.86       -5.47     78.24 o 
  14   3   6     1308.98     1423.09     87.57 o 
  15   3   6      981.66      918.22     84.07 o 
  16   3   6     1011.84      986.50     76.92 o 
  17   3   6      333.25      140.43     98.74 o 
  18   3   6      718.70      824.61    226.62 o 
  19   3   6      101.85      181.98    106.81 o 
  20   3   6      849.26      965.48    119.39 o 
  21   3   6       31.76       83.22    136.25 o 
  22   3   6      585.08      459.09    136.93 o 
   0   4   6    55887.57    55378.48    396.29 o 
   1   4   6     2871.51     2874.93    132.78 o 
   2   4   6     8026.39     7640.62    170.45 o 
   3   4   6     2424.78     2987.48    117.14 o 
   4   4   6     9183.14     8477.46    241.31 o 
   5   4   6      853.61     1003.05    110.18 o 
   6   4   6    29666.09    29909.60    285.43 o 
   7   4   6     4561.08     4752.14     96.49 o 
   8   4   6     6276.41     6029.69    107.45 o 
   9   4   6     2501.07     2398.54     91.02 o 
  10   4   6    10209.16    10492.30    126.21 o 
  11   4   6     1554.20     1564.40     83.24 o 
  12   4   6     9565.14     9770.77    222.60 o 
  13   4   6     1351.96     1491.47     96.87 o 
  14   4   6     7226.13     7234.57    160.59 o 
  15   4   6       37.65       51.69     81.44 o 
  16   4   6      483.08      377.35     79.36 o 
  17   4   6        2.40       74.18    113.32 o 
  18   4   6     3996.66     4136.49    257.73 o 
  19   4   6      150.22        5.06     85.93 o 
  20   4   6     4054.03     4628.83    114.90 o 
  21   4   6      381.24      487.31     82.08 o 
   1   5   6     2038.45     2219.47    120.24 o 
   2   5   6     9032.08     9175.01    139.88 o 
   3   5   6     1822.78     2023.80    127.13 o 
   4   5   6     5173.05     4794.87    133.83 o 
   5   5   6    12183.44    13397.85    161.22 o 
   6   5   6     8794.67     8843.46    158.52 o 
   7   5   6     9298.27     9239.87    152.61 o 
   8   5   6      496.22      655.67     80.10 o 
   9   5   6      438.68      448.97     83.20 o 
  10   5   6     5029.76     5058.47    103.74 o 
  11   5   6     1337.01     1287.66     76.34 o 
  12   5   6      112.90      294.52     84.26 o 
  13   5   6      261.30      195.76     82.96 o 
  14   5   6     1172.11     1154.14     85.22 o 
  15   5   6     1603.73     1510.40     81.03 o 
  16   5   6      642.48      558.20     96.84 o 
  17   5   6      344.83      562.99     97.67 o 
  18   5   6      435.60      707.93    106.89 o 
  19   5   6      404.44      458.90     78.58 o 
  20   5   6     1184.36     1067.32     85.15 o 
  21   5   6      388.70      524.02     89.27 o 
   0   6   6    59903.97    61652.89    518.20 o 
   1   6   6     6322.16     6666.08    123.50 o 
   2   6   6    10207.75    10715.79    148.11 o 
   3   6   6     7252.12     7712.79    190.80 o 
   4   6   6    26071.06    26727.07    182.83 o 
   5   6   6     8806.36     9344.37    218.44 o 
   6   6   6    32639.34    34371.19    372.38 o 
   7   6   6     7656.58     7582.48    148.96 o 
   8   6   6    19832.99    19707.08    315.36 o 
   9   6   6     5694.67     5916.09    104.07 o 
  10   6   6    28835.14    28790.41    313.01 o 
  11   6   6     5809.56     6115.44     96.69 o 
  12   6   6     4726.69     5049.06     98.70 o 
  13   6   6     1631.29     1640.68     86.84 o 
  14   6   6     8292.77     7976.32    299.16 o 
  15   6   6      292.90      341.22     80.35 o 
  16   6   6     1818.84     1890.78     90.99 o 
  17   6   6     1120.21     1100.50    109.18 o 
  18   6   6     4026.34     4470.01    223.52 o 
  19   6   6      765.98     1051.60    172.44 o 
  20   6   6     4511.18     4623.59    153.24 o 
  21   6   6     1182.00     1187.12    147.50 o 
   1   7   6     4814.61     5615.55    131.52 o 
   2   7   6     4014.49     4203.40    127.35 o 
   3   7   6     1152.20     1293.69    113.01 o 
   4   7   6     4092.15     4570.64    112.63 o 
   5   7   6     7205.21     7559.75    190.27 o 
   6   7   6     1210.49     1497.88     97.70 o 
   7   7   6     1785.23     1973.77     96.10 o 
   8   7   6     4955.23     5342.05    107.64 o 
   9   7   6      389.63      364.56     79.02 o 
  10   7   6     1201.17     1657.25     83.59 o 
  11   7   6      802.52      768.92     85.82 o 
  12   7   6     1796.41     1897.80     81.39 o 
  13   7   6     1242.57     1073.86     78.76 o 
  14   7   6     2374.83     2358.04     89.75 o 
  15   7   6      604.18      559.12     85.05 o 
  16   7   6      353.12      776.49    170.01 o 
  17   7   6      242.06      413.89     94.50 o 
  18   7   6     1072.68     1302.89     98.15 o 
  19   7   6     1308.32     1266.77    169.51 o 
  20   7   6     1065.58      885.10    199.80 o 
  21   7   6      341.34      163.91     78.53 o 
   0   8   6     3288.21     2984.80    165.93 o 
   1   8   6     3408.44     3173.31    117.16 o 
   2   8   6     4479.86     4382.41    119.13 o 
   3   8   6     1755.42     1689.12     98.45 o 
   4   8   6     5513.55     5440.27    113.43 o 
   5   8   6     3987.56     4132.00    106.72 o 
   6   8   6    15549.17    15654.37    175.86 o 
   7   8   6    17464.94    18364.19    423.74 o 
   8   8   6    44795.60    45506.54    918.20 o 
   9   8   6     9808.16     9743.36    111.49 o 
  10   8   6    21872.88    22379.41    462.41 o 
  11   8   6     8100.39     8198.31    229.34 o 
  12   8   6     8806.59     8828.80    221.58 o 
  13   8   6     4563.90     4384.07     95.18 o 
  14   8   6    10931.69    10377.27    126.86 o 
  15   8   6     1435.55     1456.10     81.40 o 
  16   8   6     2702.96     2779.26     94.35 o 
  17   8   6     2251.46     2406.34    116.23 o 
  18   8   6     6141.18     6189.88    161.57 o 
  19   8   6     2261.77     2053.58    121.39 o 
  20   8   6     4451.53     3594.56    102.44 o 
   1   9   6      114.66      149.59     84.45 o 
   2   9   6     1029.01     1316.47     93.89 o 
   3   9   6     2000.49     2287.64     88.46 o 
   4   9   6      538.41      551.07     91.03 o 
   5   9   6       47.01       64.20     73.49 o 
   6   9   6     3328.61     3433.31     91.75 o 
   7   9   6      377.75      390.18     97.58 o 
   8   9   6     1657.63     1904.48    102.06 o 
   9   9   6     1588.42     1588.18     99.04 o 
  10   9   6     4113.19     4002.83     98.47 o 
  11   9   6     1766.21     1769.32     88.17 o 
  12   9   6      884.51      755.65     83.88 o 
  13   9   6      338.02      413.49     76.09 o 
  14   9   6     5099.38     4671.66    152.38 o 
  15   9   6     1485.68     1531.25    116.66 o 
  16   9   6     1031.89     1075.55     96.65 o 
  17   9   6      563.79      662.61     86.91 o 
  18   9   6     1856.17     1946.55     88.43 o 
  19   9   6      414.43      460.54     83.66 o 
  20   9   6     1369.92     1075.48    139.51 o 
   0  10   6    21157.11    21055.80    453.02 o 
   1  10   6     5285.11     5291.41    108.63 o 
   2  10   6     1826.79     1847.75     95.18 o 
   3  10   6     9586.88     9692.79    120.93 o 
   4  10   6     6176.71     6435.91    116.35 o 
   5  10   6     9588.88    10291.23    174.46 o 
   6  10   6    20590.04    21008.33    238.09 o 
   7  10   6    18116.82    18118.36    500.08 o 
   8  10   6    15716.63    16120.95    228.09 o 
   9  10   6    19119.13    19425.93    431.56 o 
  10  10   6    16765.26    16513.71    304.27 o 
  11  10   6     8350.33     8059.31    225.60 o 
  12  10   6     4026.89     3822.54    160.70 o 
  13  10   6     4221.08     3960.72    200.66 o 
  14  10   6     1347.63     1549.34     92.80 o 
  15  10   6     2727.30     2762.94     89.28 o 
  16  10   6     1474.70     1380.78     96.94 o 
  17  10   6     3818.55     3705.23    180.41 o 
  18  10   6     3555.30     3935.76     99.77 o 
  19  10   6     2709.82     2589.95    104.56 o 
   1  11   6     1315.85     1384.61     79.23 o 
   2  11   6       82.64       67.93     79.56 o 
   3  11   6      223.71      179.94     87.64 o 
   4  11   6      771.06      926.90     81.28 o 
   5  11   6      209.87      238.15     85.31 o 
   6  11   6     1947.90     2103.28     83.93 o 
   7  11   6      104.09      178.46     94.44 o 
   8  11   6     1395.91     1595.10     98.94 o 
   9  11   6       99.30      272.67     93.19 o 
  10  11   6     1026.17     1193.24     84.98 o 
  11  11   6      624.57      653.17     93.56 o 
  12  11   6       57.29      157.28     72.94 o 
  13  11   6      371.38      378.95     72.54 o 
  14  11   6     1602.17     1432.41     99.27 o 
  15  11   6     1179.09     1100.55     87.39 o 
  16  11   6      963.09      780.56     94.56 o 
  17  11   6      203.83      158.25     76.95 o 
  18  11   6      445.14      432.25     81.10 o 
  19  11   6       10.50      -13.92     72.36 o 
   0  12   6    10182.12    10664.68    158.88 o 
   1  12   6    10858.08    11306.74    165.74 o 
   2  12   6     2362.48     2672.72     87.94 o 
   3  12   6     5281.45     5420.93    102.47 o 
   4  12   6     4999.07     5136.06    101.78 o 
   5  12   6     5194.46     5723.43    110.64 o 
   6  12   6     1766.28     1900.72     90.03 o 
   7  12   6     6278.59     6775.38     99.67 o 
   8  12   6     6907.06     7080.35    113.73 o 
   9  12   6     5096.45     5187.33    106.46 o 
  10  12   6     3368.07     3211.36    124.68 o 
  11  12   6      507.64      555.17     83.94 o 
  12  12   6     1066.59      978.52     80.93 o 
  13  12   6       45.99      306.21    110.23 o 
  14  12   6      268.19      436.25     94.02 o 
  15  12   6       43.64      294.80    140.47 o 
  16  12   6      710.16      654.25    125.92 o 
  17  12   6     1663.16     1609.28    134.68 o 
  18  12   6      694.37      610.37    122.51 o 
   1  13   6      130.98      117.98     72.10 o 
   2  13   6      176.67      202.21     95.02 o 
   3  13   6      212.37      224.18     94.65 o 
   4  13   6      426.78      504.80     84.62 o 
   5  13   6      214.30      309.24     92.98 o 
   6  13   6     2192.00     1813.38     96.83 o 
   7  13   6      657.26      699.03     94.08 o 
   8  13   6      696.19      853.96     94.49 o 
   9  13   6      649.15      752.28     95.63 o 
  10  13   6      619.20      581.59     82.22 o 
  11  13   6      852.07      889.53     82.95 o 
  12  13   6     1769.78     1762.31    113.18 o 
  13  13   6       70.28      -46.15     95.01 o 
  14  13   6      909.01      785.92     99.41 o 
  15  13   6       52.37       75.85     90.88 o 
  16  13   6       54.75      122.53     99.71 o 
  17  13   6       95.03       33.53    107.25 o 
  18  13   6      785.00      618.83     86.99 o 
   0  14   6     5267.64     5628.88    154.37 o 
   1  14   6    14080.38    14480.60    207.53 o 
   2  14   6     2545.03     2871.12    149.59 o 
   3  14   6    10520.02    10681.58    228.40 o 
   4  14   6     1746.64     1933.73     98.67 o 
   5  14   6     7010.69     6940.64    149.56 o 
   6  14   6     2238.24     2165.17     82.61 o 
   7  14   6     9989.75    10182.14    237.52 o 
   8  14   6     5802.84     5590.32    152.93 o 
   9  14   6     8177.35     8002.61    341.68 o 
  10  14   6      791.27      994.48    101.22 o 
  11  14   6     1059.96     1685.02    116.09 o 
  12  14   6      185.61      338.56     95.11 o 
  13  14   6      441.56      674.98     96.84 o 
  14  14   6      175.14      143.42    100.20 o 
  15  14   6      547.24      672.06     90.99 o 
  16  14   6       88.85      102.53    107.23 o 
  17  14   6     2112.48     1818.91    106.40 o 
   1  15   6      550.24      532.88     65.99 o 
   2  15   6      163.38      216.83     82.50 o 
   3  15   6      124.33       42.59     82.26 o 
   4  15   6     1996.74     1942.66     82.22 o 
   5  15   6        2.03       89.66     70.61 o 
   6  15   6      490.28      511.50     70.23 o 
   7  15   6       54.80       74.34     79.20 o 
   8  15   6      838.31      978.79     81.22 o 
   9  15   6      491.83      419.03    110.52 o 
  10  15   6      613.63      493.46     97.50 o 
  11  15   6      881.32      899.55     87.22 o 
  12  15   6      725.23      880.07     97.02 o 
  13  15   6      102.37      130.80     84.24 o 
  14  15   6      286.80      246.10     90.43 o 
  15  15   6      280.16      449.43     94.22 o 
  16  15   6       52.87       52.72    130.10 o 
   0  16   6     1159.19     1109.60     98.70 o 
   1  16   6      267.69      319.93     92.51 o 
   2  16   6      538.99      482.10     83.84 o 
   3  16   6     1164.68     1094.77     84.03 o 
   4  16   6       49.01       36.34     72.50 o 
   5  16   6      669.95      715.28    126.41 o 
   6  16   6      630.85      576.31     76.42 o 
   7  16   6     2413.89     2659.99     96.04 o 
   8  16   6      452.33      515.11     98.15 o 
   9  16   6     4932.89     5063.30    109.74 o 
  10  16   6      518.90      532.24    134.21 o 
  11  16   6      822.67      955.65     95.97 o 
  12  16   6      675.99      674.54    104.51 o 
  13  16   6      737.03      868.18     92.40 o 
  14  16   6       68.60       88.98     88.89 o 
  15  16   6      670.99      344.75     89.15 o 
   1  17   6      726.39      581.83     92.23 o 
   2  17   6      390.72      326.85     86.03 o 
   3  17   6      170.47      155.39    103.77 o 
   4  17   6      106.62      154.63     89.91 o 
   5  17   6      369.83      275.39     97.18 o 
   6  17   6      787.87      759.26     99.49 o 
   7  17   6       79.31      155.20     87.49 o 
   8  17   6      406.02      588.02     88.78 o 
   9  17   6      237.24      243.32    107.40 o 
  10  17   6      622.18      883.72     95.47 o 
  11  17   6      722.87      651.47     93.24 o 
  12  17   6      159.44      352.51     81.56 o 
  13  17   6      183.64      108.17     88.69 o 
  14  17   6      123.05      164.27     89.21 o 
   0  18   6      550.77      690.74    110.25 o 
   1  18   6     3984.05     4230.74     99.36 o 
   2  18   6       27.49      146.01     89.85 o 
   3  18   6     3609.09     3831.27    105.04 o 
   4  18   6      339.64      504.27     87.95 o 
   5  18   6     4834.18     5083.92    117.32 o 
   6  18   6      272.63      541.98     96.38 o 
   7  18   6     5766.41     6043.93    106.03 o 
   8  18   6      893.23     1108.49    106.67 o 
   9  18   6     9985.77    10880.22    325.65 o 
  10  18   6      284.80      373.54     99.21 o 
  11  18   6     3620.93     4039.83    129.81 o 
  12  18   6       72.71      136.00     88.40 o 
  13  18   6     3855.84     3439.23    108.86 o 
   1  19   6      189.03      237.68     95.83 o 
   2  19   6      359.96      416.46     87.89 o 
   3  19   6      384.52      344.48     96.38 o 
   4  19   6       80.72        2.97     79.76 o 
   5  19   6      361.21      435.50     85.68 o 
   6  19   6     1223.64     1123.40    101.52 o 
   7  19   6      149.87      193.63    103.38 o 
   8  19   6     1277.92     1314.19    134.70 o 
   9  19   6      598.33      581.10     91.53 o 
  10  19   6      175.66      144.05     88.49 o 
  11  19   6      872.03      726.50    114.33 o 
   0  20   6      898.85     1361.20    152.49 o 
   1  20   6     6088.11     6504.79    147.98 o 
   2  20   6       12.62      154.31     92.63 o 
   3  20   6     5103.08     5592.16    187.15 o 
   4  20   6       21.62      329.58    128.62 o 
   5  20   6     5809.02     6131.64    172.99 o 
   6  20   6      622.79      787.40    102.96 o 
   7  20   6     6357.64     6730.78    127.15 o 
   8  20   6      135.37      276.30     84.08 o 
   9  20   6     8301.37     6986.85    136.17 o 
   1  21   6      298.51      470.64    100.65 o 
   2  21   6        0.36       53.07    108.41 o 
   3  21   6      101.71       59.39     99.20 o 
   4  21   6       52.54      -45.47     99.47 o 
   5  21   6      154.90      128.86    113.01 o 
   6  21   6      213.58      268.60     88.34 o 
   7  21   6       75.68       43.11    104.22 o 
   0  22   6       32.07      332.44    152.31 o 
   1  22   6     4645.41     4595.76    148.83 o 
   2  22   6      481.18      495.52     89.42 o 
   3  22   6     4818.24     4519.54    111.59 o 
   4  22   6      142.02      421.57     79.29 o 
   1   0   7      489.73      522.12    123.54 o 
   3   0   7      882.99      861.63    223.14 o 
   5   0   7     2109.62     1776.64    172.59 o 
   7   0   7     2064.12     1918.81    210.34 o 
   9   0   7      882.61      787.64    142.50 o 
  11   0   7     1188.83     1273.00    190.88 o 
  13   0   7       24.22      149.48    182.90 o 
  15   0   7      500.30      377.28    132.19 o 
  17   0   7      454.91      378.44    213.00 o 
  19   0   7       53.30       55.54    203.85 o 
  21   0   7       84.07      -23.27    114.60 o 
   0   1   7     1246.67     1368.78    153.81 o 
   1   1   7     1777.50     1734.47    106.48 o 
   2   1   7     2180.91     2128.27     99.45 o 
   3   1   7    31548.84    33480.89    631.07 o 
   4   1   7       11.58      -62.48    128.57 o 
   5   1   7    11003.11    12338.71    204.84 o 
   6   1   7     1389.84     1526.90    129.52 o 
   7   1   7     6516.87     6779.26    150.32 o 
   8   1   7       33.30     -145.55    145.55 o 
   9   1   7     1951.97     1621.11    141.54 o 
  10   1   7      497.84      513.93    111.01 o 
  11   1   7     9429.38     9399.79    245.25 o 
  12   1   7     3250.88     3068.98    183.32 o 
  13   1   7     5801.25     5848.79    230.54 o 
  14   1   7      551.23      477.84    105.94 o 
  15   1   7     2616.50     2488.87    118.11 o 
  16   1   7      330.96      471.19    114.23 o 
  17   1   7      944.35     1117.34    188.70 o 
  18   1   7      243.28      -10.90    135.74 o 
  19   1   7     1622.44     1802.44    107.39 o 
  20   1   7      150.91      111.71     88.94 o 
  21   1   7     2165.14     2341.53    213.54 o 
   1   2   7      356.79      514.20     97.24 o 
   2   2   7       20.36       15.62     98.33 o 
   3   2   7      826.67      825.15    115.23 o 
   4   2   7     2025.08     2456.62    118.23 o 
   5   2   7      391.55      298.06     96.75 o 
   6   2   7     2289.83     2735.05    124.34 o 
   7   2   7      960.35      888.81     92.17 o 
   8   2   7     2518.68     2761.44    105.94 o 
   9   2   7      852.68      911.80     84.95 o 
  10   2   7      773.52      915.60     90.38 o 
  11   2   7      201.83      461.43    108.51 o 
  12   2   7     1137.24     1267.54    109.84 o 
  13   2   7      416.89      511.86    106.25 o 
  14   2   7      168.93       99.45     81.03 o 
  15   2   7      706.50      634.31     93.94 o 
  16   2   7     1073.64      988.49     80.94 o 
  17   2   7       70.11       67.34     95.86 o 
  18   2   7      812.00      848.95     96.69 o 
  19   2   7      810.24      875.30     94.84 o 
  20   2   7      542.95      360.45    140.38 o 
  21   2   7      126.08      246.30     97.55 o 
   0   3   7     1566.40     1687.92    181.59 o 
   1   3   7    30890.03    33702.11    528.66 o 
   2   3   7      768.09      793.85     96.20 o 
   3   3   7      256.86      327.61    101.14 o 
   4   3   7      827.68      951.02    105.54 o 
   5   3   7     4387.71     4940.40    110.02 o 
   6   3   7     1641.04     1756.26    102.60 o 
   7   3   7     2851.34     2976.12    107.81 o 
   8   3   7      128.08      180.98    102.64 o 
   9   3   7     6571.76     7189.69    108.05 o 
  10   3   7       70.13       94.73     87.87 o 
  11   3   7     1106.18     1154.60    101.14 o 
  12   3   7      414.63      527.10     86.79 o 
  13   3   7      643.27      435.30     93.68 o 
  14   3   7      437.23      387.75     92.02 o 
  15   3   7      978.82     1101.00     76.32 o 
  16   3   7      250.82      116.13     80.65 o 
  17   3   7      290.58      297.50    106.96 o 
  18   3   7      120.94      169.79    106.01 o 
  19   3   7      657.78      832.45    119.57 o 
  20   3   7      210.72      152.48     89.53 o 
  21   3   7      422.85      360.32     88.18 o 
   1   4   7     1775.28     1921.72    127.02 o 
   2   4   7     1647.02     1983.54    126.42 o 
   3   4   7      251.50      302.56    125.06 o 
   4   4   7       97.88      134.95    117.98 o 
   5   4   7      916.73      943.92     94.94 o 
   6   4   7     2469.07     2615.27     99.02 o 
   7   4   7      465.78      287.39    107.72 o 
   8   4   7      857.54      789.97     93.77 o 
   9   4   7      154.09      216.85     80.67 o 
  10   4   7      978.18     1041.12     87.53 o 
  11   4   7      618.23      672.60     89.23 o 
  12   4   7      400.24      345.43     78.40 o 
  13   4   7      234.23      119.05     69.44 o 
  14   4   7      624.65      533.41     83.27 o 
  15   4   7     1121.64      962.98     76.16 o 
  16   4   7      341.17      410.38    105.36 o 
  17   4   7       37.51      -39.65     95.74 o 
  18   4   7       39.33        4.39     80.96 o 
  19   4   7      549.64      485.81    118.02 o 
  20   4   7      115.28      197.85     99.39 o 
  21   4   7       13.29      208.72    101.36 o 
   0   5   7      223.38      343.81    160.90 o 
   1   5   7    10464.92    11759.13    162.12 o 
   2   5   7     1667.07     1637.60    106.54 o 
   3   5   7     5426.51     5504.30    131.77 o 
   4   5   7      245.36      351.35    109.62 o 
   5   5   7      528.41      596.64    109.12 o 
   6   5   7      381.22      494.69     96.08 o 
   7   5   7     8104.35     7446.10    137.18 o 
   8   5   7     1243.62     1330.42     88.57 o 
   9   5   7     1371.16     1490.10     99.66 o 
  10   5   7     1530.82     1515.63     82.36 o 
  11   5   7     3278.18     3039.92     93.31 o 
  12   5   7      328.03      333.17     78.37 o 
  13   5   7      725.43      875.20     84.29 o 
  14   5   7      315.65      383.55     83.79 o 
  15   5   7      882.17     1010.70     74.92 o 
  16   5   7      569.47      444.45    130.63 o 
  17   5   7      511.96      446.02     87.78 o 
  18   5   7      449.61      544.10     94.36 o 
  19   5   7      537.87      559.69     74.22 o 
  20   5   7       44.53      -73.96     98.85 o 
  21   5   7      509.70      398.86    226.71 o 
   1   6   7      797.22     1074.07    100.34 o 
   2   6   7     2538.24     2813.45    117.51 o 
   3   6   7     1772.22     1774.07    111.44 o 
   4   6   7     1763.66     1954.96    114.33 o 
   5   6   7     1193.27     1224.59    108.43 o 
   6   6   7     1419.39     1615.73     92.61 o 
   7   6   7      146.37      294.74     89.53 o 
   8   6   7      668.66      695.91     88.76 o 
   9   6   7      317.52      390.22     80.64 o 
  10   6   7      242.13      180.75     78.89 o 
  11   6   7      337.83      304.82     76.18 o 
  12   6   7     1930.19     2088.61    100.51 o 
  13   6   7      970.92      823.59     80.29 o 
  14   6   7      126.48       52.45     80.78 o 
  15   6   7       13.86       43.13     77.09 o 
  16   6   7      109.23      162.21     87.04 o 
  17   6   7       67.70      115.61     93.35 o 
  18   6   7      333.12      436.46    107.69 o 
  19   6   7      247.56      133.00     89.99 o 
  20   6   7      392.47      409.12     76.10 o 
   0   7   7      840.14     1070.13    151.55 o 
   1   7   7     5947.54     6507.98    128.40 o 
   2   7   7     1340.12     1285.91    107.25 o 
   3   7   7     3353.61     3787.14    108.66 o 
   4   7   7      692.62      749.24     95.36 o 
   5   7   7     5371.77     5398.69    124.77 o 
   6   7   7     3036.28     3147.49    105.13 o 
   7   7   7       52.41       79.08     85.23 o 
   8   7   7      118.52      139.70     88.17 o 
   9   7   7     1560.61     1495.49     89.97 o 
  10   7   7      935.39      934.00     80.50 o 
  11   7   7     1541.47     1691.21     89.44 o 
  12   7   7      284.40      279.86     73.75 o 
  13   7   7     6274.00     6091.73    142.65 o 
  14   7   7      536.47      620.74    112.28 o 
  15   7   7      134.20      295.93     97.12 o 
  16   7   7       67.91       84.02     94.01 o 
  17   7   7      156.65      106.82     95.46 o 
  18   7   7       61.02      327.21    186.05 o 
  19   7   7       21.60      155.90     98.02 o 
  20   7   7      158.74      178.03     86.52 o 
   1   8   7      552.10      683.74     95.26 o 
   2   8   7     2244.41     2590.55    101.42 o 
   3   8   7      318.97      346.55    100.91 o 
   4   8   7      514.87      621.76     90.76 o 
   5   8   7     2050.21     2102.65     95.62 o 
   6   8   7      395.64      455.09     90.45 o 
   7   8   7      241.46      201.16     95.85 o 
   8   8   7       18.95        6.91     97.64 o 
   9   8   7      407.14      403.43     77.80 o 
  10   8   7       96.27      238.61     96.55 o 
  11   8   7     1134.27      963.85     77.95 o 
  12   8   7      690.09      609.82     81.83 o 
  13   8   7       88.49      359.90     86.54 o 
  14   8   7      698.64      547.43     77.81 o 
  15   8   7     1298.51     1255.41    128.95 o 
  16   8   7      838.57      940.36     95.11 o 
  17   8   7      232.57      353.92     97.65 o 
  18   8   7       20.02      -45.77     84.01 o 
  19   8   7      225.30       98.18     89.95 o 
  20   8   7      201.64      219.45     84.43 o 
   0   9   7     1785.65     1577.29    138.01 o 
   1   9   7     1381.48     1266.60    103.42 o 
   2   9   7     1638.52     1610.14     81.30 o 
   3   9   7     4575.62     5016.78    122.94 o 
   4   9   7     1512.52     1506.81    100.83 o 
   5   9   7     1181.64     1256.33     90.68 o 
   6   9   7     1737.63     1645.31    101.39 o 
   7   9   7     1176.72     1185.33     99.02 o 
   8   9   7      889.35      927.15     97.10 o 
   9   9   7     1944.78     1879.87     99.89 o 
  10   9   7     1055.09     1217.25     81.72 o 
  11   9   7     2421.93     2230.07     84.38 o 
  12   9   7     3933.98     3676.93    171.84 o 
  13   9   7     6695.58     6458.08    178.32 o 
  14   9   7      329.48      391.05     97.45 o 
  15   9   7      793.95      651.54    113.56 o 
  16   9   7      892.22      936.50    107.12 o 
  17   9   7     1632.60     1694.90     88.17 o 
  18   9   7      339.62      379.73     75.17 o 
  19   9   7      184.41       85.10     79.23 o 
   1  10   7      172.02      318.31     97.05 o 
   2  10   7      558.51      701.56     98.63 o 
   3  10   7      644.37      681.45     88.29 o 
   4  10   7      750.49      765.52     80.33 o 
   5  10   7      801.20      989.24     80.57 o 
   6  10   7      207.54      106.14     84.83 o 
   7  10   7      580.15      576.66     77.22 o 
   8  10   7     1378.35     1215.45     96.75 o 
   9  10   7      412.24      565.08     76.34 o 
  10  10   7      324.49      347.11     91.79 o 
  11  10   7     3587.70     3381.87    136.37 o 
  12  10   7     1129.41      958.93    100.20 o 
  13  10   7      273.96      454.87     90.31 o 
  14  10   7      100.65       80.70     94.34 o 
  15  10   7      885.96     1041.89    154.25 o 
  16  10   7      499.62      333.55     91.65 o 
  17  10   7      219.87      258.37    120.79 o 
  18  10   7      275.97      150.72     79.98 o 
  19  10   7      238.18      299.53     95.53 o 
   0  11   7     2528.05     2601.38    125.01 o 
   1  11   7     6376.69     6534.92    134.85 o 
   2  11   7     3155.40     3018.18    102.61 o 
   3  11   7     2481.49     2526.15     93.96 o 
   4  11   7      418.29      413.73     77.91 o 
   5  11   7     2859.91     2561.20     81.62 o 
   6  11   7     2487.38     2289.81    102.04 o 
   7  11   7     1217.09     1206.30     80.42 o 
   8  11   7     1038.20     1098.29     79.42 o 
   9  11   7     3080.35     2880.84    108.05 o 
  10  11   7      723.31      968.72     95.26 o 
  11  11   7      666.65      605.20     81.50 o 
  12  11   7      658.49      826.39     83.49 o 
  13  11   7     2608.65     2771.82    103.96 o 
  14  11   7      654.45      713.39     94.99 o 
  15  11   7     1145.88     1152.19     89.21 o 
  16  11   7       96.44      150.57     89.09 o 
  17  11   7      568.27      607.64     88.75 o 
  18  11   7      231.47      348.42     78.36 o 
   1  12   7       97.14      322.46     85.74 o 
   2  12   7     1435.84     1663.08     90.43 o 
   3  12   7      109.32      281.95     94.39 o 
   4  12   7      580.22      555.99     77.62 o 
   5  12   7     1416.05     1503.25     82.33 o 
   6  12   7      578.55      713.40     94.53 o 
   7  12   7      241.44      190.47     81.84 o 
   8  12   7       98.47       51.98     74.50 o 
   9  12   7     1161.41     1309.41     81.62 o 
  10  12   7      708.47      612.82     90.97 o 
  11  12   7      269.54      567.27     92.54 o 
  12  12   7      149.63       86.23     95.73 o 
  13  12   7      164.63      127.54     88.46 o 
  14  12   7      402.47      435.76     87.50 o 
  15  12   7      207.38      290.33    115.97 o 
  16  12   7       17.51        6.74     99.67 o 
  17  12   7      181.74      175.52     96.73 o 
  18  12   7      115.96       93.30     98.67 o 
   0  13   7     6308.77     6283.94    140.14 o 
   1  13   7     3032.21     3236.53     95.74 o 
   2  13   7     1452.02     1488.67     88.53 o 
   3  13   7      223.22      201.33     83.98 o 
   4  13   7      163.25       61.44     76.12 o 
   5  13   7      710.52      687.28     72.04 o 
   6  13   7     1204.82     1126.52     95.33 o 
   7  13   7     2888.47     2811.63    103.29 o 
   8  13   7     6946.74     6380.35    221.18 o 
   9  13   7     2669.68     2602.15     89.42 o 
  10  13   7     3767.98     4281.79    152.47 o 
  11  13   7     2127.77     2365.70    101.75 o 
  12  13   7      722.64      871.38     95.90 o 
  13  13   7      506.11      551.93     90.46 o 
  14  13   7     1754.47     1819.03    126.93 o 
  15  13   7     1571.04     1647.04     95.79 o 
  16  13   7     1898.73     1642.41    107.24 o 
  17  13   7      888.33      688.42     80.41 o 
   1  14   7      226.44      331.96     92.38 o 
   2  14   7       97.59      118.53     82.43 o 
   3  14   7      234.12      254.26     82.11 o 
   4  14   7       27.78      139.51     81.76 o 
   5  14   7      277.06      321.70     83.31 o 
   6  14   7       69.10       34.19     81.44 o 
   7  14   7      700.07      709.29     81.40 o 
   8  14   7      255.04      324.80     79.74 o 
   9  14   7      354.99      268.14     91.05 o 
  10  14   7      287.20      256.16     88.26 o 
  11  14   7      407.09      518.58     87.10 o 
  12  14   7       76.20       33.29     88.05 o 
  13  14   7     1417.00     1539.88     95.77 o 
  14  14   7      143.25      -36.69    113.29 o 
  15  14   7      320.16      224.66     89.03 o 
  16  14   7      373.88      201.86    206.34 o 
   0  15   7     1398.10     1483.98    136.26 o 
   1  15   7     1117.02     1128.93     96.44 o 
   2  15   7      175.26      201.63     83.46 o 
   3  15   7     1190.14     1124.92     79.48 o 
   4  15   7      201.60      266.33     80.89 o 
   5  15   7      409.87      311.88     89.58 o 
   6  15   7     1832.73     1889.85     85.72 o 
   7  15   7       27.40      -90.42     90.42 o 
   8  15   7      171.14      330.78     96.03 o 
   9  15   7      843.56      721.81    108.35 o 
  10  15   7      312.46      318.48    151.78 o 
  11  15   7      334.06      479.99     86.58 o 
  12  15   7     1423.67     1492.20    107.16 o 
  13  15   7     2549.79     2443.03    155.14 o 
  14  15   7       66.14      123.75     88.01 o 
  15  15   7      155.27      209.72     96.84 o 
   1  16   7      104.37      117.50     92.66 o 
   2  16   7     1142.55     1179.51     77.25 o 
   3  16   7      307.31      353.69     72.35 o 
   4  16   7      614.16      587.79    124.25 o 
   5  16   7      185.10      372.28     83.43 o 
   6  16   7      226.19      242.56    108.28 o 
   7  16   7      185.87      197.48     95.61 o 
   8  16   7     1294.71     1280.62    118.77 o 
   9  16   7      322.17      480.63    107.53 o 
  10  16   7      226.95      207.20     93.40 o 
  11  16   7      636.14      435.38     93.90 o 
  12  16   7       23.94       93.01     89.58 o 
  13  16   7       28.80      153.03     94.31 o 
  14  16   7      802.28      951.24     89.84 o 
   0  17   7      984.96     1167.01    380.60 o 
   1  17   7      210.14      166.54    121.13 o 
   2  17   7       45.06      -41.72     96.84 o 
   3  17   7      346.13      379.52     82.55 o 
   4  17   7      236.48      245.78    106.38 o 
   5  17   7      147.89      152.70     95.63 o 
   6  17   7      288.72      235.57     81.04 o 
   7  17   7      309.28      426.82     96.24 o 
   8  17   7     1068.68     1084.35     88.58 o 
   9  17   7      231.14      284.51    103.37 o 
  10  17   7      432.50      427.33     84.57 o 
  11  17   7       76.25      101.15     88.96 o 
  12  17   7     1788.25     1485.57    243.21 o 
  13  17   7      533.99      381.07     81.24 o 
   1  18   7      350.20      280.44     95.76 o 
   2  18   7       59.16      -29.86     94.97 o 
   3  18   7      411.68      479.32    104.76 o 
   4  18   7       82.15      207.87    107.54 o 
   5  18   7      306.53      331.54    103.97 o 
   6  18   7       25.50        1.75     92.59 o 
   7  18   7       41.71      139.64     84.40 o 
   8  18   7      156.69      101.26    107.23 o 
   9  18   7      422.07      334.26    106.45 o 
  10  18   7      342.08      477.00    129.49 o 
  11  18   7       80.13       -1.03     79.51 o 
  12  18   7       26.87      229.41     84.37 o 
   0  19   7     1043.76      882.30    152.43 o 
   1  19   7      173.39      256.31     93.39 o 
   2  19   7      772.51      744.88     87.73 o 
   3  19   7      362.73      402.51     93.60 o 
   4  19   7      487.27      661.42    104.25 o 
   5  19   7       38.09      -13.79     84.62 o 
   6  19   7     1023.53      873.21     80.48 o 
   7  19   7      260.55      200.41     82.44 o 
   8  19   7      396.84      316.84     89.93 o 
   9  19   7       13.36       97.48     87.54 o 
  10  19   7      312.96      145.61     86.24 o 
   1  20   7        3.77       -1.70    105.18 o 
   2  20   7       55.65      109.09     90.92 o 
   3  20   7      541.45      425.38     91.80 o 
   4  20   7      241.84      258.51     70.55 o 
   5  20   7      151.63      145.94     70.86 o 
   6  20   7       23.51      -37.68     81.05 o 
   7  20   7        6.60       19.65     79.82 o 
   8  20   7      673.51      284.93    144.65 o 
   0  21   7     2435.34     2771.13    244.26 o 
   1  21   7      191.17      194.45     76.19 o 
   2  21   7     1183.68     1283.99     96.65 o 
   3  21   7       62.52      -42.32     75.24 o 
   4  21   7      334.78      264.03     71.09 o 
   5  21   7       80.98       75.22     94.58 o 
   0   0   8   121738.63   130972.60   6824.40 o 
   2   0   8    33998.16    35099.70   1249.61 o 
   4   0   8    77763.55    82529.67    537.90 o 
   6   0   8    24971.01    23627.10    282.50 o 
   8   0   8    38800.64    38939.98    359.49 o 
  10   0   8    35012.81    35175.20    298.30 o 
  12   0   8    10683.75    10898.96    196.54 o 
  14   0   8    36162.82    35484.14    325.73 o 
  16   0   8      723.60      570.65    218.65 o 
  18   0   8     9537.29     9839.46    245.42 o 
  20   0   8     3932.09     3665.26    322.90 o 
   1   1   8     1322.74     1536.12     94.95 o 
   2   1   8      125.99      207.52     95.51 o 
   3   1   8      464.29      579.73    111.85 o 
   4   1   8      823.29      745.88    106.50 o 
   5   1   8      512.46      652.97    120.23 o 
   6   1   8      992.99      884.38    118.61 o 
   7   1   8     1034.51      988.81     91.28 o 
   8   1   8      807.27      952.26    116.11 o 
   9   1   8       40.01      -29.08    107.63 o 
  10   1   8     1642.34     1705.72    102.44 o 
  11   1   8      162.89      252.57    130.90 o 
  12   1   8      711.92      948.66    133.29 o 
  13   1   8       46.38      -36.11     91.53 o 
  14   1   8     3230.60     3356.24    449.61 o 
  15   1   8       55.39       47.48     84.52 o 
  16   1   8       23.96      -86.07    137.97 o 
  17   1   8        1.36       29.25    103.83 o 
  18   1   8     2056.59     1833.50    108.87 o 
  19   1   8      120.15      -46.15     99.48 o 
  20   1   8      824.14      951.18    101.06 o 
  21   1   8       19.65       22.95    131.86 o 
   0   2   8    34928.75    36168.29   1203.50 o 
   1   2   8     1076.64     1093.69     98.42 o 
   2   2   8      416.30      622.40    100.27 o 
   3   2   8      135.31      148.29     90.52 o 
   4   2   8    11862.93    11918.10    227.38 o 
   5   2   8      856.48      894.24    122.60 o 
   6   2   8     1915.60     1631.03     96.47 o 
   7   2   8      164.47      137.88     97.59 o 
   8   2   8     5695.30     5460.84    109.09 o 
   9   2   8      335.71      307.44     99.62 o 
  10   2   8     9292.31     9423.04    205.58 o 
  11   2   8     1003.48      963.52     85.54 o 
  12   2   8     4236.70     4006.27    106.84 o 
  13   2   8      764.40      830.30    119.28 o 
  14   2   8    15651.33    14969.44    267.70 o 
  15   2   8      534.16      455.96     80.13 o 
  16   2   8      185.78      363.96    106.95 o 
  17   2   8      477.40      586.96     86.78 o 
  18   2   8     6099.47     5378.22    272.60 o 
  19   2   8      327.99      170.64     92.06 o 
  20   2   8     2118.05     1713.12    118.75 o 
   1   3   8      352.98      371.86     90.04 o 
   2   3   8        0.68      -62.35     96.42 o 
   3   3   8     1485.57     1784.08    108.29 o 
   4   3   8      378.64      581.36     96.57 o 
   5   3   8     4542.19     5327.80    104.87 o 
   6   3   8      214.69      340.75     94.99 o 
   7   3   8      358.05      458.43    104.62 o 
   8   3   8      510.88      577.04    104.68 o 
   9   3   8      434.70      438.47     90.52 o 
  10   3   8      674.76      764.30     91.36 o 
  11   3   8       82.95       55.11     86.60 o 
  12   3   8      121.75      375.00     86.10 o 
  13   3   8        2.41       89.32     89.53 o 
  14   3   8     2266.38     2237.70    164.05 o 
  15   3   8      240.92      122.28    106.98 o 
  16   3   8       57.88      104.32    137.03 o 
  17   3   8      190.29       66.00    107.14 o 
  18   3   8     1102.91     1226.92    106.34 o 
  19   3   8      106.68      167.83    161.65 o 
  20   3   8      535.30      398.40    100.79 o 
   0   4   8    74792.26    79102.65   4409.35 o 
   1   4   8     3926.25     4160.15    127.64 o 
   2   4   8    11075.14    10904.42    239.04 o 
   3   4   8     5283.60     5292.22    117.08 o 
   4   4   8    32737.39    32548.51    500.09 o 
   5   4   8      218.45      306.24     98.37 o 
   6   4   8     9467.85     9382.53    128.12 o 
   7   4   8     3221.19     2892.43    102.72 o 
   8   4   8    16261.27    16132.99    227.92 o 
   9   4   8     1534.63     1624.75     85.08 o 
  10   4   8    13915.46    14282.45    365.07 o 
  11   4   8     1113.73     1124.27     79.36 o 
  12   4   8     4863.89     4909.39    180.69 o 
  13   4   8     1875.09     1964.45    106.37 o 
  14   4   8    16718.86    16776.17    356.92 o 
  15   4   8      291.80      296.37    110.39 o 
  16   4   8      561.60      739.12    118.11 o 
  17   4   8      914.89     1000.92    109.05 o 
  18   4   8     5052.09     5105.61    147.83 o 
  19   4   8       98.74        6.11    100.65 o 
  20   4   8     1766.55     1642.31    102.82 o 
   1   5   8      332.39      483.10    109.54 o 
   2   5   8      452.42      486.47     98.13 o 
   3   5   8     4813.29     5578.10    131.08 o 
   4   5   8     1704.07     1832.42    112.81 o 
   5   5   8    11644.24    13008.94    252.98 o 
   6   5   8      815.98      888.34     85.96 o 
   7   5   8      443.08      436.65     77.06 o 
   8   5   8      392.20      311.11     88.09 o 
   9   5   8        3.91      -22.72     83.21 o 
  10   5   8      751.33      746.98     80.44 o 
  11   5   8      437.24      449.71     83.15 o 
  12   5   8      475.04      542.28     96.15 o 
  13   5   8      418.07      501.58     78.52 o 
  14   5   8     2460.29     2461.38     88.11 o 
  15   5   8      129.74      157.05    108.50 o 
  16   5   8       84.17      -14.99     94.62 o 
  17   5   8      131.91       16.06    100.31 o 
  18   5   8     1818.00     1832.82    100.37 o 
  19   5   8       90.56       26.53     99.74 o 
  20   5   8      615.31      268.62    101.80 o 
   0   6   8    22434.87    23055.07    251.71 o 
   1   6   8     2750.60     2801.93    113.36 o 
   2   6   8     1518.27     1418.83    110.00 o 
   3   6   8     1104.45     1228.66     98.04 o 
   4   6   8     8578.90     8727.88    149.59 o 
   5   6   8      715.28      767.85    109.10 o 
   6   6   8      413.41      423.69     89.78 o 
   7   6   8     1151.43     1079.45     85.60 o 
   8   6   8     3897.42     4250.48    146.17 o 
   9   6   8     1312.50     1371.67     83.35 o 
  10   6   8     5210.39     5203.60    132.37 o 
  11   6   8      863.58      875.65     93.74 o 
  12   6   8      141.82      104.32     80.94 o 
  13   6   8      928.14      835.21     83.23 o 
  14   6   8     9488.66     9545.67    333.25 o 
  15   6   8      380.32      322.12     96.66 o 
  16   6   8      128.41      147.64    104.86 o 
  17   6   8     1203.14     1204.63    199.79 o 
  18   6   8     2582.59     2722.15    121.25 o 
  19   6   8      350.93      355.99     88.67 o 
  20   6   8      863.11      638.91     91.98 o 
   1   7   8     1227.79     1358.56    104.37 o 
   2   7   8      814.72      926.38     91.37 o 
   3   7   8      451.85      519.84    103.26 o 
   4   7   8      532.25      615.66     81.55 o 
   5   7   8      535.43      503.47     79.67 o 
   6   7   8      166.57      240.03     99.43 o 
   7   7   8     2376.11     2409.23     94.51 o 
   8   7   8     2493.35     2591.30    107.97 o 
   9   7   8     3328.96     3534.68     83.58 o 
  10   7   8      373.51      443.05     71.23 o 
  11   7   8      785.48      792.77     83.06 o 
  12   7   8      168.58      351.83     92.10 o 
  13   7   8      698.96      576.62     99.76 o 
  14   7   8      752.91     1072.96     85.83 o 
  15   7   8      858.52      888.32     96.13 o 
  16   7   8      226.86      221.18     95.44 o 
  17   7   8      252.27      153.69     90.63 o 
  18   7   8      376.73      570.64     85.73 o 
  19   7   8      334.73      314.83     87.66 o 
   0   8   8    32004.71    33827.92    674.74 o 
   1   8   8     8393.04     8392.63    127.68 o 
   2   8   8     2848.16     2965.90     99.92 o 
   3   8   8     4300.73     4392.13    112.96 o 
   4   8   8    13870.02    14119.47    224.13 o 
   5   8   8     1303.13     1297.71     90.05 o 
   6   8   8     3262.71     3423.07    118.53 o 
   7   8   8     4978.73     5189.80    104.59 o 
   8   8   8    13106.75    13323.05    339.25 o 
   9   8   8     4196.11     4093.29    106.59 o 
  10   8   8    13909.94    13732.05    209.95 o 
  11   8   8     3813.03     4074.59     96.52 o 
  12   8   8     2863.19     2635.77     88.37 o 
  13   8   8     2661.33     2851.39     89.40 o 
  14   8   8    12207.35    12606.78    352.48 o 
  15   8   8     1008.11     1164.60     96.05 o 
  16   8   8     2137.74     2202.16     99.57 o 
  17   8   8      987.60     1109.12     93.78 o 
  18   8   8     2670.00     2340.38     89.66 o 
  19   8   8      452.82      291.68    149.04 o 
   1   9   8      148.47      148.03     97.08 o 
   2   9   8      536.41      533.68     87.32 o 
   3   9   8      108.78      110.39     78.12 o 
   4   9   8      220.88      340.47     86.14 o 
   5   9   8      279.99      246.65     84.66 o 
   6   9   8     1570.76     1421.10    102.55 o 
   7   9   8     2849.13     3083.86     96.51 o 
   8   9   8     2166.93     2149.79     91.94 o 
   9   9   8     1291.82     1363.91     99.39 o 
  10   9   8      325.34      511.68     76.84 o 
  11   9   8      995.28      968.72     76.75 o 
  12   9   8     1164.82     1161.30     75.55 o 
  13   9   8      573.77      635.33     89.34 o 
  14   9   8     1177.63     1271.83     97.86 o 
  15   9   8      563.60      545.28     87.76 o 
  16   9   8      513.75      631.53    113.54 o 
  17   9   8      217.31      215.37     88.54 o 
  18   9   8      767.44      754.77     81.51 o 
   0  10   8    19693.66    20576.38    268.95 o 
   1  10   8    10128.75    10361.69    116.91 o 
   2  10   8     4549.57     4796.66    178.68 o 
   3  10   8     8821.41     9359.89    120.06 o 
   4  10   8     7862.76     8180.11    215.16 o 
   5  10   8     2449.96     2796.56    106.93 o 
   6  10   8     2185.17     2439.02     87.01 o 
   7  10   8     7714.07     7743.58    206.69 o 
   8  10   8     9676.26     9741.25    252.96 o 
   9  10   8     6446.26     6472.58     99.21 o 
  10  10   8     6741.62     6368.83    193.91 o 
  11  10   8     6775.74     6420.99     99.35 o 
  12  10   8     1975.76     2045.44     97.32 o 
  13  10   8     5630.36     6249.98    328.57 o 
  14  10   8     7802.34     7329.48    168.91 o 
  15  10   8     3290.38     3337.64    190.82 o 
  16  10   8      801.34      704.82     83.69 o 
  17  10   8     2835.84     2959.18    160.08 o 
  18  10   8     1749.77     1641.41    131.04 o 
   1  11   8      344.40      303.35     95.54 o 
   2  11   8      345.78      353.70     94.76 o 
   3  11   8       16.38      -32.26     76.49 o 
   4  11   8      700.65      743.41     94.66 o 
   5  11   8      377.27      291.50     82.90 o 
   6  11   8      148.60      166.71     92.98 o 
   7  11   8        5.60       72.11     74.07 o 
   8  11   8     1598.59     1616.59     81.98 o 
   9  11   8       92.00      112.56     74.87 o 
  10  11   8     1817.19     1843.58     95.27 o 
  11  11   8      477.26      397.34     90.70 o 
  12  11   8      193.40      208.42     87.27 o 
  13  11   8       11.95       14.45     85.02 o 
  14  11   8     1339.70     1348.33     97.57 o 
  15  11   8      648.18      569.96     91.77 o 
  16  11   8      379.08      420.55     80.95 o 
  17  11   8      120.05      111.51     78.56 o 
   0  12   8     4564.68     4990.40    154.61 o 
   1  12   8     5174.96     5453.46    134.01 o 
   2  12   8     1578.07     1591.67     98.47 o 
   3  12   8     4810.51     4825.32     94.67 o 
   4  12   8     2791.27     2995.58     94.15 o 
   5  12   8      235.30      359.01     82.08 o 
   6  12   8      156.17       49.77     75.08 o 
   7  12   8     1584.52     1715.88     76.81 o 
   8  12   8     1926.83     1828.28     77.04 o 
   9  12   8     1262.81     1211.58     77.04 o
[truncated: 78,653 more chars]
